# Supplementary material for: A circuit for secretion‐coupled cellular autonomy in multicellular eukaryotic cells
Source: Mol Syst Biol. 2023 Mar 1;19(4):e11127. doi: 10.15252/msb.202211127 (PMC10090951; doi:10.15252/msb.202211127)
Supplement: Supplementary file 3 — Table EV1 [file MSB-19-e11127-s006.xls]

## Sheet: Sheet1
Parameters	Values
stimulus	0 for serum-starved condition and 0.23 for 50 nM EGF stimulation
The coupled GTPases switches
(EC50,n) in fact(i), i=1,2,3,4,5,8	(0.5, 1.4)
(EC50,n) in fact(6)	(0.5, 5)
(EC50,n) in fact(7)	(0.3, 5)
ki, i=tGEF, mG*	0
kmGEF	0.008
kmGAP	0.014
ktG*	0.01
Yimax, i=mGEF, mGAP, mG*, tG*	1
YtGEFmax	1 for control cells and 0.1 for GIV-depleted cells
𝜏mGEF	0.25 min
𝜏mGAP	15 min
𝜏mG*	0.35 min
𝜏tGEF	0.01 min
𝜏tG*	15 min
Cell secretion and secretion-coupled cell survival module
(EC50,n) in fact(9)	(0.15, 1.4)
ks	0.105
𝛽	100 molecules per cell per minute
α	100 molecules per cell per minute
𝛾	0.0167/min
K2	0.3 molecules per μm3
𝜆	1.67×E-3/min
𝜇	1.67×E-4/min
K1	0.25 molecules per μm3
K	1.0E-3 cells per μm3

## Sheet: README
Table EV1: Parameter values used in the deterministic model
