# Supplementary material for: A circuit for secretion‐coupled cellular autonomy in multicellular eukaryotic cells
Source: Mol Syst Biol. 2023 Mar 1;19(4):e11127. doi: 10.15252/msb.202211127 (PMC10090951; doi:10.15252/msb.202211127)
Supplement: Supplementary file 4 — Movie EV1 [file MSB-19-e11127-s002.zip]

Archive with 10 entries (7 files):
- Movie EV1/
- Movie EV1/.DS_Store
- __MACOSX/
- __MACOSX/Movie EV1/
- __MACOSX/Movie EV1/._.DS_Store
- Movie EV1/Moive EV1.gif
- __MACOSX/Movie EV1/._Moive EV1.gif
- Movie EV1/README.txt
- __MACOSX/Movie EV1/._README.txt
- __MACOSX/._Movie EV1
