# Supplementary material for: A circuit for secretion‐coupled cellular autonomy in multicellular eukaryotic cells
Source: Mol Syst Biol. 2023 Mar 1;19(4):e11127. doi: 10.15252/msb.202211127 (PMC10090951; doi:10.15252/msb.202211127)
Supplement: Supplementary file 4 — Movie EV1 [file MSB-19-e11127-s002.zip › Movie EV1/README.txt]

Movie EV1. Dynamics within the endomembrane GTPase system. A movie gif that captures the dynamic nature of a circuit of two species of coupled GTPases, mGTPases (mG) and heterotrimeric GTPases (tG), that is localized on membranes within the secretory pathway. 
