# Supplementary material for: A circuit for secretion‐coupled cellular autonomy in multicellular eukaryotic cells
Source: Mol Syst Biol. 2023 Mar 1;19(4):e11127. doi: 10.15252/msb.202211127 (PMC10090951; doi:10.15252/msb.202211127)
Supplement: Supplementary file 6 — Dataset EV2 [file MSB-19-e11127-s004.xlsx]

## Sheet: proteomics
Protein Group	Protein ID	Accession	Significance	-10lgP	MB231_WT1	MB231_WT2	MB231_WT3	MB231_KO1	MB231_KO2	MB231_KO3	Hela_WT1	Hela_WT2	Hela_KO1	Hela_KO2	Ratio TMT10-126	Ratio TMT10-127N	Ratio TMT10-127C	Ratio TMT10-128N	Ratio TMT10-128C	Ratio TMT10-129N	Ratio TMT10-129C	Ratio TMT10-130N	Ratio TMT10-130C	Ratio TMT10-131	Intensity Group 1(TMT10-126)	Intensity Group 2(TMT10-127N)	Intensity Group 3(TMT10-127C)	Intensity Group 4(TMT10-128N)	Intensity Group 5(TMT10-128C)	Intensity Group 6(TMT10-129N)	Intensity Group 7(TMT10-129C)	Intensity Group 8(TMT10-130N)	Intensity Group 9(TMT10-130C)	Intensity Group 10(TMT10-131)	Ratio Group 1(TMT10-126)	Ratio Group 2(TMT10-127N)	Ratio Group 3(TMT10-127C)	Ratio Group 4(TMT10-128N)	Ratio Group 5(TMT10-128C)	Ratio Group 6(TMT10-129N)	Ratio Group 7(TMT10-129C)	Ratio Group 8(TMT10-130N)	Ratio Group 9(TMT10-130C)	Ratio Group 10(TMT10-131)	Coverage (%)	#Peptides	#Unique	PTM	Avg. Mass
9	114	Q15149|PLEC_HUMAN	200	513.47	224050000	239070000	107310000	77795000	71688000	67513000	136030000	122900000	82467000	78376000	1	1.07	0.48	0.35	0.32	0.3	0.61	0.55	0.37	0.35	224050000	239070000	107310000	77795000	71688000	67513000	136030000	122900000	82467000	78376000	1	1.07	0.48	0.35	0.32	0.3	0.61	0.55	0.37	0.35	16	341	99	TMT10plex; Oxidation (M); Deamidation (NQ)	531796
11	80	P21333|FLNA_HUMAN	200	491.85	387980000	415880000	226510000	164300000	159540000	138020000	496090000	441320000	294860000	279290000	1	1.07	0.58	0.42	0.41	0.36	1.28	1.14	0.76	0.72	387980000	415880000	226510000	164300000	159540000	138020000	496090000	441320000	294860000	279290000	1	1.07	0.58	0.42	0.41	0.36	1.28	1.14	0.76	0.72	60	185	143	Carbamidomethylation; TMT10plex; Oxidation (M); Oxidation (HW); Deamidation (NQ); 4 more	280737
12	168	P35579|MYH9_HUMAN	156.53	461	448900000	474980000	225690000	168610000	140950000	134190000	290310000	255030000	201990000	205500000	1	1.06	0.5	0.38	0.31	0.3	0.65	0.57	0.45	0.46	448900000	474980000	225690000	168610000	140950000	134190000	290310000	255030000	201990000	205500000	1	1.06	0.5	0.38	0.31	0.3	0.65	0.57	0.45	0.46	58	170	141	Carbamidomethylation; TMT10plex; Oxidation (M); Oxidation (HW); Methylation(KR); 5 more	226530
28	174	Q13813|SPTN1_HUMAN	26.63	447.22	4919800	4903100	2948100	1574700	1205100	1210600	3130600	2768000	1304800	1908600	1	1	0.6	0.32	0.24	0.25	0.64	0.56	0.27	0.39	4919800	4903100	2948100	1574700	1205100	1210600	3130600	2768000	1304800	1908600	1	1	0.6	0.32	0.24	0.25	0.64	0.56	0.27	0.39	1	155	1	TMT10plex	284538
37	214	Q9Y490|TLN1_HUMAN	109.51	435.38	198000000	204740000	132570000	91415000	83261000	79870000	138760000	133360000	86577000	84266000	1	1.03	0.67	0.46	0.42	0.4	0.7	0.67	0.44	0.43	198000000	204740000	132570000	91415000	83261000	79870000	138760000	133360000	86577000	84266000	1	1.03	0.67	0.46	0.42	0.4	0.7	0.67	0.44	0.43	55	133	115	Carbamidomethylation; TMT10plex; Oxidation (M); Deamidation (NQ); SILAS 15N(2); 2 more	269765
1	4	P08670|VIME_HUMAN	200	433.74	1904500000	1685000000	3115900000	6565500000	9254000000	7047900000	884300000	838130000	1387500000	1577900000	1	0.88	1.64	3.45	4.86	3.7	0.46	0.44	0.73	0.83	1904500000	1685000000	3115900000	6565500000	9254000000	7047900000	884300000	838130000	1387500000	1577900000	1	0.88	1.64	3.45	4.86	3.7	0.46	0.44	0.73	0.83	86	137	126	Carbamidomethylation; TMT10plex; Oxidation (M); Methylation(KR); Deamidation (NQ); 4 more	53652
44	335	P78527|PRKDC_HUMAN	137.55	428.69	183190000	201240000	88686000	79301000	69513000	69844000	194490000	176330000	88830000	85810000	1	1.1	0.48	0.43	0.38	0.38	1.06	0.96	0.48	0.47	183190000	201240000	88686000	79301000	69513000	69844000	194490000	176330000	88830000	85810000	1	1.1	0.48	0.43	0.38	0.38	1.06	0.96	0.48	0.47	40	168	166	Carbamidomethylation; TMT10plex; Oxidation (M); Methylation(KR); Deamidation (NQ); SILAS 15N(2)	469093
46	327	Q14204|DYHC1_HUMAN	200	424.9	200940000	223350000	92057000	78325000	73391000	65573000	139620000	129010000	76549000	76001000	1	1.11	0.46	0.39	0.37	0.33	0.69	0.64	0.38	0.38	200940000	223350000	92057000	78325000	73391000	65573000	139620000	129010000	76549000	76001000	1	1.11	0.46	0.39	0.37	0.33	0.69	0.64	0.38	0.38	41	172	172	Carbamidomethylation; TMT10plex; Oxidation (M); Methylation(KR); Deamidation (NQ); SILAS 15N(2)	532412
39	141	Q01082|SPTB2_HUMAN	146.99	420.29	209020000	209880000	121430000	81914000	73462000	69814000	129950000	120020000	79574000	82737000	1	1	0.58	0.39	0.35	0.33	0.62	0.57	0.38	0.4	209020000	209880000	121430000	81914000	73462000	69814000	129950000	120020000	79574000	82737000	1	1	0.58	0.39	0.35	0.33	0.62	0.57	0.38	0.4	59	141	127	Carbamidomethylation; TMT10plex; Oxidation (M); Oxidation (HW); Deamidation (NQ); 2 more	274608
16	94	P08238|HS90B_HUMAN	200	407.05	193980000	176050000	187930000	91293000	65984000	58681000	122440000	126270000	103130000	100170000	1	0.91	0.97	0.47	0.34	0.3	0.63	0.65	0.53	0.52	193980000	176050000	187930000	91293000	65984000	58681000	122440000	126270000	103130000	100170000	1	0.91	0.97	0.47	0.34	0.3	0.63	0.65	0.53	0.52	31	74	23	Carbamidomethylation; TMT10plex; Oxidation (M); Oxidation (HW); Deamidation (NQ); 2 more	83264
6	37	tr|A0A7I2V599|A0A7I2V599_HUMAN	95.06	401.38	427210000	401320000	607310000	689040000	934540000	960200000	825100000	873240000	857740000	902850000	1	0.94	1.42	1.61	2.19	2.25	1.93	2.04	2.01	2.11	427210000	401320000	607310000	689040000	934540000	960200000	825100000	873240000	857740000	902850000	1	0.94	1.42	1.61	2.19	2.25	1.93	2.04	2.01	2.11	82	73	73	Carbamidomethylation; TMT10plex; Oxidation (M); Deamidation (NQ); SILAS 15N(2); 2 more	57786
6	86	P10809|CH60_HUMAN	95.06	401.38	427210000	401320000	607310000	689040000	934540000	960200000	825100000	873240000	857740000	902850000	1	0.94	1.42	1.61	2.19	2.25	1.93	2.04	2.01	2.11	427210000	401320000	607310000	689040000	934540000	960200000	825100000	873240000	857740000	902850000	1	0.94	1.42	1.61	2.19	2.25	1.93	2.04	2.01	2.11	77	73	73	Carbamidomethylation; TMT10plex; Oxidation (M); Deamidation (NQ); SILAS 15N(2); 2 more	61055
62	291	Q14315|FLNC_HUMAN	144.77	400.45	109310000	114350000	73353000	54891000	41385000	41635000	44959000	42987000	38361000	38595000	1	1.05	0.67	0.5	0.38	0.38	0.41	0.39	0.35	0.35	109310000	114350000	73353000	54891000	41385000	41635000	44959000	42987000	38361000	38595000	1	1.05	0.67	0.5	0.38	0.38	0.41	0.39	0.35	0.35	40	109	88	Carbamidomethylation; TMT10plex; Oxidation (M); Deamidation (NQ); SILAS 15N(2)	291020
33	265	Q00610|CLH1_HUMAN	200	399.69	155440000	159420000	80721000	60809000	49510000	47110000	102420000	96465000	57779000	62191000	1	1.03	0.52	0.39	0.32	0.3	0.66	0.62	0.37	0.4	155440000	159420000	80721000	60809000	49510000	47110000	102420000	96465000	57779000	62191000	1	1.03	0.52	0.39	0.32	0.3	0.66	0.62	0.37	0.4	45	89	60	Carbamidomethylation; TMT10plex; Oxidation (M); Deamidation (NQ); SILAS 15N(2)	191613
33	267	tr|A0A087WVQ6|A0A087WVQ6_HUMAN	200	399.69	155440000	159420000	80721000	60809000	49510000	47110000	102420000	96465000	57779000	62191000	1	1.03	0.52	0.39	0.32	0.3	0.66	0.62	0.37	0.4	155440000	159420000	80721000	60809000	49510000	47110000	102420000	96465000	57779000	62191000	1	1.03	0.52	0.39	0.32	0.3	0.66	0.62	0.37	0.4	45	89	60	Carbamidomethylation; TMT10plex; Oxidation (M); Deamidation (NQ); SILAS 15N(2)	192057
8	85	P11021|BIP_HUMAN	200	398.69	647210000	586580000	832710000	2019900000	1661200000	1978600000	609940000	623890000	800460000	856340000	1	0.91	1.29	3.12	2.57	3.06	0.94	0.96	1.24	1.32	647210000	586580000	832710000	2019900000	1661200000	1978600000	609940000	623890000	800460000	856340000	1	0.91	1.29	3.12	2.57	3.06	0.94	0.96	1.24	1.32	80	87	79	Carbamidomethylation; TMT10plex; Oxidation (M); Oxidation (HW); Methylation(KR); 4 more	72333
67	281	P46940|IQGA1_HUMAN	107.6	397.42	112360000	110960000	87993000	59616000	48866000	44220000	109050000	105890000	69761000	77394000	1	0.99	0.78	0.53	0.43	0.39	0.97	0.94	0.62	0.69	112360000	110960000	87993000	59616000	48866000	44220000	109050000	105890000	69761000	77394000	1	0.99	0.78	0.53	0.43	0.39	0.97	0.94	0.62	0.69	57	85	81	Carbamidomethylation; TMT10plex; Oxidation (M); Deamidation (NQ); SILAS 15N(2)	189251
22	64	O43707|ACTN4_HUMAN	200	396.62	318920000	295230000	215620000	137440000	102640000	98401000	197020000	182930000	143720000	156560000	1	0.93	0.68	0.43	0.32	0.31	0.62	0.57	0.45	0.49	318920000	295230000	215620000	137440000	102640000	98401000	197020000	182930000	143720000	156560000	1	0.93	0.68	0.43	0.32	0.31	0.62	0.57	0.45	0.49	47	75	46	Carbamidomethylation; TMT10plex; Oxidation (M); Deamidation (NQ); SILAS 15N(2); Acetylation (N-term)	104854
54	222	Q9NZM1|MYOF_HUMAN	200	396.52	222290000	260810000	103380000	74365000	57656000	55064000	88419000	84397000	64247000	66661000	1	1.17	0.47	0.33	0.26	0.25	0.4	0.38	0.29	0.3	222290000	260810000	103380000	74365000	57656000	55064000	88419000	84397000	64247000	66661000	1	1.17	0.47	0.33	0.26	0.25	0.4	0.38	0.29	0.3	58	111	107	Carbamidomethylation; TMT10plex; Oxidation (M); Deamidation (NQ); SILAS 15N(2)	234706
72	316	P49327|FAS_HUMAN	200	394.23	158620000	166840000	80655000	62941000	48971000	49864000	114160000	110440000	64396000	60138000	1	1.05	0.51	0.4	0.31	0.31	0.72	0.7	0.41	0.38	158620000	166840000	80655000	62941000	48971000	49864000	114160000	110440000	64396000	60138000	1	1.05	0.51	0.4	0.31	0.31	0.72	0.7	0.41	0.38	45	93	92	Carbamidomethylation; TMT10plex; Oxidation (M); Oxidation (HW); Deamidation (NQ); 2 more	273424
10	11	P05787|K2C8_HUMAN	200	392.89	444100000	401680000	640830000	201670000	329860000	231210000	805900000	842010000	2299600000	2532200000	1	0.9	1.44	0.45	0.74	0.52	1.81	1.9	5.18	5.7	444100000	401680000	640830000	201670000	329860000	231210000	805900000	842010000	2299600000	2532200000	1	0.9	1.44	0.45	0.74	0.52	1.81	1.9	5.18	5.7	75	79	66	TMT10plex; Oxidation (M); Oxidation (HW); Methylation(KR); Deamidation (NQ); 3 more	53704
7	66	P06733|ENOA_HUMAN	200	384.05	926680000	862020000	966150000	475930000	270810000	286500000	1001600000	987990000	788610000	785680000	1	0.93	1.04	0.51	0.29	0.31	1.08	1.07	0.85	0.85	926680000	862020000	966150000	475930000	270810000	286500000	1001600000	987990000	788610000	785680000	1	0.93	1.04	0.51	0.29	0.31	1.08	1.07	0.85	0.85	68	55	45	Carbamidomethylation; TMT10plex; Oxidation (M); Oxidation (HW); Deamidation (NQ); 3 more	47169
108	246	P07814|SYEP_HUMAN	200	383.91	100490000	98272000	60337000	47255000	39806000	39782000	132900000	123670000	62900000	57190000	1	0.98	0.6	0.47	0.4	0.4	1.32	1.23	0.63	0.57	100490000	98272000	60337000	47255000	39806000	39782000	132900000	123670000	62900000	57190000	1	0.98	0.6	0.47	0.4	0.4	1.32	1.23	0.63	0.57	57	75	74	Carbamidomethylation; TMT10plex; Oxidation (M); Deamidation (NQ); SILAS 15N(2); Phosphorylation (STY)	170590
24	10	P22626|ROA2_HUMAN	200	378.56	234300000	214890000	329810000	420900000	595080000	701610000	257730000	280800000	430930000	480160000	1	0.92	1.41	1.8	2.54	2.99	1.1	1.2	1.84	2.05	234300000	214890000	329810000	420900000	595080000	701610000	257730000	280800000	430930000	480160000	1	0.92	1.41	1.8	2.54	2.99	1.1	1.2	1.84	2.05	90	50	43	Carbamidomethylation; TMT10plex; Oxidation (M); Methylation(KR); Deamidation (NQ); 2 more	37430
19	63	P14618|KPYM_HUMAN	200	378.39	49461000	44981000	44587000	24707000	18054000	14806000	51055000	51567000	40562000	41330000	1	0.91	0.9	0.5	0.37	0.3	1.03	1.04	0.82	0.84	49461000	44981000	44587000	24707000	18054000	14806000	51055000	51567000	40562000	41330000	1	0.91	0.9	0.5	0.37	0.3	1.03	1.04	0.82	0.84	15	55	6	Carbamidomethylation; TMT10plex; Deamidation (NQ); Acetylation (K)	57937
69	184	tr|A0A804HIG4|A0A804HIG4_HUMAN	151.76	376.69	174580000	184580000	101310000	82430000	63124000	64278000	120560000	113360000	61234000	60289000	1	1.06	0.58	0.47	0.36	0.37	0.69	0.65	0.35	0.35	174580000	184580000	101310000	82430000	63124000	64278000	120560000	113360000	61234000	60289000	1	1.06	0.58	0.47	0.36	0.37	0.69	0.65	0.35	0.35	62	85	84	Carbamidomethylation; TMT10plex; Oxidation (M); Deamidation (NQ); SILAS 15N(2)	155096
69	196	tr|A0A804HKI2|A0A804HKI2_HUMAN	151.76	376.69	174580000	184580000	101310000	82430000	63124000	64278000	120560000	113360000	61234000	60289000	1	1.06	0.58	0.47	0.36	0.37	0.69	0.65	0.35	0.35	174580000	184580000	101310000	82430000	63124000	64278000	120560000	113360000	61234000	60289000	1	1.06	0.58	0.47	0.36	0.37	0.69	0.65	0.35	0.35	60	85	84	Carbamidomethylation; TMT10plex; Oxidation (M); Deamidation (NQ); SILAS 15N(2)	161670
69	210	P42704|LPPRC_HUMAN	151.76	376.69	174580000	184580000	101310000	82430000	63124000	64278000	120560000	113360000	61234000	60289000	1	1.06	0.58	0.47	0.36	0.37	0.69	0.65	0.35	0.35	174580000	184580000	101310000	82430000	63124000	64278000	120560000	113360000	61234000	60289000	1	1.06	0.58	0.47	0.36	0.37	0.69	0.65	0.35	0.35	61	85	84	Carbamidomethylation; TMT10plex; Oxidation (M); Deamidation (NQ); SILAS 15N(2)	157904
69	221	tr|A0A804HL40|A0A804HL40_HUMAN	151.76	376.69	174580000	184580000	101310000	82430000	63124000	64278000	120560000	113360000	61234000	60289000	1	1.06	0.58	0.47	0.36	0.37	0.69	0.65	0.35	0.35	174580000	184580000	101310000	82430000	63124000	64278000	120560000	113360000	61234000	60289000	1	1.06	0.58	0.47	0.36	0.37	0.69	0.65	0.35	0.35	61	85	84	Carbamidomethylation; TMT10plex; Oxidation (M); Deamidation (NQ); SILAS 15N(2)	157775
69	252	tr|A0A804HIN4|A0A804HIN4_HUMAN	151.76	376.69	174580000	184580000	101310000	82430000	63124000	64278000	120560000	113360000	61234000	60289000	1	1.06	0.58	0.47	0.36	0.37	0.69	0.65	0.35	0.35	174580000	184580000	101310000	82430000	63124000	64278000	120560000	113360000	61234000	60289000	1	1.06	0.58	0.47	0.36	0.37	0.69	0.65	0.35	0.35	61	85	84	Carbamidomethylation; TMT10plex; Oxidation (M); Deamidation (NQ); SILAS 15N(2)	159092
69	236	tr|A0A804HK30|A0A804HK30_HUMAN	151.76	376.69	174580000	184580000	101310000	82430000	63124000	64278000	120560000	113360000	61234000	60289000	1	1.06	0.58	0.47	0.36	0.37	0.69	0.65	0.35	0.35	174580000	184580000	101310000	82430000	63124000	64278000	120560000	113360000	61234000	60289000	1	1.06	0.58	0.47	0.36	0.37	0.69	0.65	0.35	0.35	61	85	84	Carbamidomethylation; TMT10plex; Oxidation (M); Deamidation (NQ); SILAS 15N(2)	157960
114	365	P46013|KI67_HUMAN	95.18	367.47	109420000	115700000	66694000	66202000	60431000	63502000	52451000	50373000	44288000	42706000	1	1.06	0.61	0.61	0.55	0.58	0.48	0.46	0.4	0.39	109420000	115700000	66694000	66202000	60431000	63502000	52451000	50373000	44288000	42706000	1	1.06	0.61	0.61	0.55	0.58	0.48	0.46	0.4	0.39	32	90	90	Carbamidomethylation; TMT10plex	358695
99	279	P31327|CPSM_HUMAN	200	365.84	47359000	47891000	45140000	40414000	50493000	41843000	228530000	222900000	104850000	91000000	1	1.01	0.95	0.85	1.07	0.88	4.83	4.71	2.21	1.92	47359000	47891000	45140000	40414000	50493000	41843000	228530000	222900000	104850000	91000000	1	1.01	0.95	0.85	1.07	0.88	4.83	4.71	2.21	1.92	53	77	72	Carbamidomethylation; TMT10plex; Deamidation (NQ)	164939
34	376	P09651|ROA1_HUMAN	153.52	364.89	62671000	57409000	80399000	108630000	137800000	169510000	55184000	60755000	92356000	57028000	1	0.92	1.28	1.73	2.2	2.7	0.88	0.97	1.47	0.91	62671000	57409000	80399000	108630000	137800000	169510000	55184000	60755000	92356000	57028000	1	0.92	1.28	1.73	2.2	2.7	0.88	0.97	1.47	0.91	54	47	17	Carbamidomethylation; TMT10plex; Oxidation (M); Methylation(KR); Deamidation (NQ)	38747
27	12	P04406|G3P_HUMAN	200	364.5	391850000	332600000	506490000	484970000	260190000	314970000	873680000	950540000	905660000	872150000	1	0.85	1.29	1.24	0.66	0.8	2.23	2.43	2.31	2.23	391850000	332600000	506490000	484970000	260190000	314970000	873680000	950540000	905660000	872150000	1	0.85	1.29	1.24	0.66	0.8	2.23	2.43	2.31	2.23	78	51	46	Carbamidomethylation; TMT10plex; Deamidation (NQ); SILAS 15N(2)	36053
83	35	P26038|MOES_HUMAN	136.57	362.82	189940000	166210000	214390000	104750000	81586000	74360000	139110000	143460000	138380000	140500000	1	0.88	1.13	0.55	0.43	0.39	0.73	0.76	0.73	0.74	189940000	166210000	214390000	104750000	81586000	74360000	139110000	143460000	138380000	140500000	1	0.88	1.13	0.55	0.43	0.39	0.73	0.76	0.73	0.74	58	64	45	Carbamidomethylation; TMT10plex; Deamidation (NQ)	67820
150	297	Q14980|NUMA1_HUMAN	82.28	362.1	65522000	66242000	35855000	36770000	29565000	32450000	51048000	48068000	33761000	33814000	1	1.01	0.55	0.56	0.45	0.5	0.78	0.73	0.52	0.52	65522000	66242000	35855000	36770000	29565000	32450000	51048000	48068000	33761000	33814000	1	1.01	0.55	0.56	0.45	0.5	0.78	0.73	0.52	0.52	43	76	76	Carbamidomethylation; TMT10plex; Oxidation (M); Deamidation (NQ)	238257
36	18	P05783|K1C18_HUMAN	200	360.15	203120000	179430000	288510000	114960000	169870000	139590000	287490000	312820000	704610000	819590000	1	0.88	1.42	0.57	0.84	0.69	1.42	1.54	3.47	4.04	203120000	179430000	288510000	114960000	169870000	139590000	287490000	312820000	704610000	819590000	1	0.88	1.42	0.57	0.84	0.69	1.42	1.54	3.47	4.04	78	55	52	TMT10plex; Oxidation (M); Deamidation (NQ); SILAS 15N(2)	48058
59	100	tr|A0A804F6T5|A0A804F6T5_HUMAN	82.25	359.64	4823800	4455800	3803700	1481500	1388800	1229700	3813900	3545700	2360800	2273300	1	0.92	0.79	0.31	0.29	0.25	0.79	0.74	0.49	0.47	4823800	4455800	3803700	1481500	1388800	1229700	3813900	3545700	2360800	2273300	1	0.92	0.79	0.31	0.29	0.25	0.79	0.74	0.49	0.47	3	52	3	TMT10plex; Oxidation (M)	61594
59	143	tr|A0A804F729|A0A804F729_HUMAN	82.25	359.64	4823800	4455800	3803700	1481500	1388800	1229700	3813900	3545700	2360800	2273300	1	0.92	0.79	0.31	0.29	0.25	0.79	0.74	0.49	0.47	4823800	4455800	3803700	1481500	1388800	1229700	3813900	3545700	2360800	2273300	1	0.92	0.79	0.31	0.29	0.25	0.79	0.74	0.49	0.47	3	52	3	TMT10plex; Oxidation (M)	65931
125	283	P53396|ACLY_HUMAN	200	359.52	88602000	87543000	55732000	43821000	36688000	29905000	114980000	108970000	57256000	52153000	1	0.99	0.63	0.49	0.41	0.34	1.3	1.23	0.65	0.59	88602000	87543000	55732000	43821000	36688000	29905000	114980000	108970000	57256000	52153000	1	0.99	0.63	0.49	0.41	0.34	1.3	1.23	0.65	0.59	53	55	55	Carbamidomethylation; TMT10plex; Oxidation (M)	120839
25	25	P08729|K2C7_HUMAN	200	358.7	132980000	120810000	159450000	61910000	86676000	56145000	365550000	368750000	716250000	794270000	1	0.91	1.2	0.47	0.65	0.42	2.75	2.77	5.39	5.97	132980000	120810000	159450000	61910000	86676000	56145000	365550000	368750000	716250000	794270000	1	0.91	1.2	0.47	0.65	0.42	2.75	2.77	5.39	5.97	65	56	42	TMT10plex; Oxidation (M); Methylation(KR); Deamidation (NQ)	51386
42	72	P68104|EF1A1_HUMAN	139.13	358.51	296950000	296950000	265720000	214090000	104830000	101920000	196790000	216980000	135380000	132060000	1	1	0.89	0.72	0.35	0.34	0.66	0.73	0.46	0.44	296950000	296950000	265720000	214090000	104830000	101920000	196790000	216980000	135380000	132060000	1	1	0.89	0.72	0.35	0.34	0.66	0.73	0.46	0.44	46	56	36	Carbamidomethylation; TMT10plex	50141
40	17	P07437|TBB5_HUMAN	200	356.33	116680000	108190000	86789000	40086000	25474000	28104000	77174000	67500000	47907000	43351000	1	0.93	0.74	0.34	0.22	0.24	0.66	0.58	0.41	0.37	116680000	108190000	86789000	40086000	25474000	28104000	77174000	67500000	47907000	43351000	1	0.93	0.74	0.34	0.22	0.24	0.66	0.58	0.41	0.37	16	47	5	TMT10plex; Deamidation (NQ)	49671
50	15	Q9BQE3|TBA1C_HUMAN	200	355.58	8176900	7831200	5637100	4754400	3014900	2343700	5850500	5707400	3581000	3529100	1	0.96	0.69	0.58	0.37	0.29	0.72	0.7	0.44	0.43	8176900	7831200	5637100	4754400	3014900	2343700	5850500	5707400	3581000	3529100	1	0.96	0.69	0.58	0.37	0.29	0.72	0.7	0.44	0.43	15	44	4	Carbamidomethylation; TMT10plex; Deamidation (NQ); SILAS 15N(2)	49895
109	125	P18206|VINC_HUMAN	73.55	353.44	111700000	105410000	98075000	66316000	55204000	52299000	96408000	94575000	74116000	72378000	1	0.94	0.88	0.59	0.49	0.47	0.86	0.85	0.66	0.65	111700000	105410000	98075000	66316000	55204000	52299000	96408000	94575000	74116000	72378000	1	0.94	0.88	0.59	0.49	0.47	0.86	0.85	0.66	0.65	63	69	69	Carbamidomethylation; TMT10plex; Oxidation (M); Deamidation (NQ)	123799
76	147	P04264|K2C1_HUMAN	200	351.13	24018000	34057000	30378000	69811000	424770000	188530000	40876000	34387000	58806000	145970000	1	1.42	1.26	2.91	17.69	7.85	1.7	1.43	2.45	6.08	24018000	34057000	30378000	69811000	424770000	188530000	40876000	34387000	58806000	145970000	1	1.42	1.26	2.91	17.69	7.85	1.7	1.43	2.45	6.08	56	58	47	Carbamidomethylation; TMT10plex; Oxidation (M); Methylation(KR)	66039
117	235	Q08211|DHX9_HUMAN	89.99	350	79910000	82510000	53719000	44621000	35374000	36811000	63396000	62679000	38496000	38009000	1	1.03	0.67	0.56	0.44	0.46	0.79	0.78	0.48	0.48	79910000	82510000	53719000	44621000	35374000	36811000	63396000	62679000	38496000	38009000	1	1.03	0.67	0.56	0.44	0.46	0.79	0.78	0.48	0.48	53	57	57	Carbamidomethylation; TMT10plex; Deamidation (NQ)	140958
160	366	Q6P2Q9|PRP8_HUMAN	135.56	348.87	62100000	65208000	38516000	27557000	23328000	22710000	55703000	52330000	52643000	83500000	1	1.05	0.62	0.44	0.38	0.37	0.9	0.84	0.85	1.34	62100000	65208000	38516000	27557000	23328000	22710000	55703000	52330000	52643000	83500000	1	1.05	0.62	0.44	0.38	0.37	0.9	0.84	0.85	1.34	29	62	62	Carbamidomethylation; TMT10plex; Oxidation (M)	273599
250	361	tr|F8VPD4|F8VPD4_HUMAN	115.72	348.57	33939000	36152000	22205000	17036000	14950000	13711000	28384000	28045000	16906000	16770000	1	1.07	0.65	0.5	0.44	0.4	0.84	0.83	0.5	0.49	33939000	36152000	22205000	17036000	14950000	13711000	28384000	28045000	16906000	16770000	1	1.07	0.65	0.5	0.44	0.4	0.84	0.83	0.5	0.49	33	57	52	Carbamidomethylation; TMT10plex	236020
250	367	P27708|PYR1_HUMAN	115.72	348.57	33939000	36152000	22205000	17036000	14950000	13711000	28384000	28045000	16906000	16770000	1	1.07	0.65	0.5	0.44	0.4	0.84	0.83	0.5	0.49	33939000	36152000	22205000	17036000	14950000	13711000	28384000	28045000	16906000	16770000	1	1.07	0.65	0.5	0.44	0.4	0.84	0.83	0.5	0.49	32	57	52	Carbamidomethylation; TMT10plex	242981
64	133	P68366|TBA4A_HUMAN	200	346.5	4888500	4329200	5765600	2920800	4301600	3979300	17383000	16332000	12144000	10566000	1	0.89	1.18	0.6	0.88	0.81	3.56	3.34	2.48	2.16	4888500	4329200	5765600	2920800	4301600	3979300	17383000	16332000	12144000	10566000	1	0.89	1.18	0.6	0.88	0.81	3.56	3.34	2.48	2.16	13	38	5	Carbamidomethylation; TMT10plex; Deamidation (NQ); SILAS 15N(2)	49924
60	16	Q04695|K1C17_HUMAN	200	346	31893000	31438000	29139000	25866000	41904000	29845000	198870000	188330000	397040000	431630000	1	0.99	0.91	0.81	1.31	0.94	6.24	5.9	12.45	13.53	31893000	31438000	29139000	25866000	41904000	29845000	198870000	188330000	397040000	431630000	1	0.99	0.91	0.81	1.31	0.94	6.24	5.9	12.45	13.53	61	53	29	Carbamidomethylation; TMT10plex; Oxidation (M); Deamidation (NQ)	48106
144	41	P08133|ANXA6_HUMAN	200	345.65	54752000	61512000	56390000	81837000	37507000	49908000	22011000	21588000	20215000	22533000	1	1.12	1.03	1.49	0.69	0.91	0.4	0.39	0.37	0.41	54752000	61512000	56390000	81837000	37507000	49908000	22011000	21588000	20215000	22533000	1	1.12	1.03	1.49	0.69	0.91	0.4	0.39	0.37	0.41	32	51	21	Carbamidomethylation; TMT10plex	75873
205	288	O75533|SF3B1_HUMAN	70.94	344.82	53314000	52654000	33612000	35288000	28694000	29033000	41533000	40588000	25337000	25856000	1	0.99	0.63	0.66	0.54	0.54	0.78	0.76	0.48	0.48	53314000	52654000	33612000	35288000	28694000	29033000	41533000	40588000	25337000	25856000	1	0.99	0.63	0.66	0.54	0.54	0.78	0.76	0.48	0.48	45	49	49	Carbamidomethylation; TMT10plex; Oxidation (M); Deamidation (NQ)	145830
120	232	P22314|UBA1_HUMAN	138.61	343.83	100650000	98905000	66981000	51435000	35789000	34776000	112990000	107930000	69214000	68142000	1	0.98	0.67	0.51	0.36	0.35	1.12	1.07	0.69	0.68	100650000	98905000	66981000	51435000	35789000	34776000	112990000	107930000	69214000	68142000	1	0.98	0.67	0.51	0.36	0.35	1.12	1.07	0.69	0.68	49	45	45	Carbamidomethylation; TMT10plex; Deamidation (NQ); SILAS 15N(2)	117849
210	286	tr|A0A804HL54|A0A804HL54_HUMAN	100.77	342.86	54859000	58048000	30242000	27479000	26602000	24996000	65447000	59733000	30500000	33282000	1	1.06	0.55	0.5	0.48	0.46	1.19	1.09	0.56	0.61	54859000	58048000	30242000	27479000	26602000	24996000	65447000	59733000	30500000	33282000	1	1.06	0.55	0.5	0.48	0.46	1.19	1.09	0.56	0.61	45	50	48	Carbamidomethylation; TMT10plex; Deamidation (NQ)	141635
210	292	P41252|SYIC_HUMAN	100.77	342.86	54859000	58048000	30242000	27479000	26602000	24996000	65447000	59733000	30500000	33282000	1	1.06	0.55	0.5	0.48	0.46	1.19	1.09	0.56	0.61	54859000	58048000	30242000	27479000	26602000	24996000	65447000	59733000	30500000	33282000	1	1.06	0.55	0.5	0.48	0.46	1.19	1.09	0.56	0.61	44	50	48	Carbamidomethylation; TMT10plex; Deamidation (NQ)	144498
122	70	P29401|TKT_HUMAN	200	341.14	112000000	106270000	99075000	71236000	51236000	48272000	337540000	323750000	175800000	189530000	1	0.95	0.88	0.64	0.46	0.43	3.01	2.89	1.57	1.69	112000000	106270000	99075000	71236000	51236000	48272000	337540000	323750000	175800000	189530000	1	0.95	0.88	0.64	0.46	0.43	3.01	2.89	1.57	1.69	70	41	41	Carbamidomethylation; TMT10plex; Deamidation (NQ)	67878
202	360	P35580|MYH10_HUMAN	92.36	340.8	23211000	23601000	14319000	16246000	13621000	15152000	14824000	13988000	9998000	9850000	1	1.02	0.62	0.7	0.59	0.65	0.64	0.6	0.43	0.42	23211000	23601000	14319000	16246000	13621000	15152000	14824000	13988000	9998000	9850000	1	1.02	0.62	0.7	0.59	0.65	0.64	0.6	0.43	0.42	18	53	30	Carbamidomethylation; TMT10plex; Oxidation (M)	228997
155	156	P34932|HSP74_HUMAN	99.88	339.88	72702000	70130000	54427000	48658000	29957000	31380000	73385000	71438000	53996000	49197000	1	0.96	0.75	0.67	0.41	0.43	1.01	0.98	0.74	0.68	72702000	70130000	54427000	48658000	29957000	31380000	73385000	71438000	53996000	49197000	1	0.96	0.75	0.67	0.41	0.43	1.01	0.98	0.74	0.68	58	56	50	Carbamidomethylation; TMT10plex; Deamidation (NQ)	94331
207	550	P46821|MAP1B_HUMAN	88.57	339.7	52567000	51598000	37635000	31164000	23482000	22701000	50283000	44963000	35658000	33521000	1	0.98	0.72	0.59	0.45	0.43	0.96	0.86	0.68	0.64	52567000	51598000	37635000	31164000	23482000	22701000	50283000	44963000	35658000	33521000	1	0.98	0.72	0.59	0.45	0.43	0.96	0.86	0.68	0.64	31	61	61	Carbamidomethylation; TMT10plex	270632
145	374	P58107|EPIPL_HUMAN	130.69	338.93	20178000	20894000	20994000	20350000	23307000	21816000	61511000	53275000	39202000	38400000	1	1.04	1.04	1.01	1.16	1.08	3.05	2.64	1.94	1.9	20178000	20894000	20994000	20350000	23307000	21816000	61511000	53275000	39202000	38400000	1	1.04	1.04	1.01	1.16	1.08	3.05	2.64	1.94	1.9	13	65	54	Carbamidomethylation; TMT10plex; Deamidation (NQ)	555666
169	89	P50990|TCPQ_HUMAN	93.09	338.75	87870000	86295000	72009000	55563000	37616000	37087000	78653000	79657000	47652000	51093000	1	0.98	0.82	0.63	0.43	0.42	0.9	0.91	0.54	0.58	87870000	86295000	72009000	55563000	37616000	37087000	78653000	79657000	47652000	51093000	1	0.98	0.82	0.63	0.43	0.42	0.9	0.91	0.54	0.58	74	45	45	Carbamidomethylation; TMT10plex; Oxidation (M); Deamidation (NQ)	59621
149	518	Q9P2E9|RRBP1_HUMAN	153.52	338.5	88593000	84828000	86644000	36057000	35920000	29449000	38353000	36554000	28729000	30373000	1	0.96	0.98	0.41	0.41	0.33	0.43	0.41	0.32	0.34	88593000	84828000	86644000	36057000	35920000	29449000	38353000	36554000	28729000	30373000	1	0.96	0.98	0.41	0.41	0.33	0.43	0.41	0.32	0.34	46	64	59	Carbamidomethylation; TMT10plex; Deamidation (NQ)	152456
189	186	tr|V9GYY3|V9GYY3_HUMAN	106.1	338.08	54981000	54348000	41842000	36640000	28177000	26998000	68122000	66091000	41763000	40567000	1	0.99	0.76	0.67	0.51	0.49	1.24	1.2	0.76	0.74	54981000	54348000	41842000	36640000	28177000	26998000	68122000	66091000	41763000	40567000	1	0.99	0.76	0.67	0.51	0.49	1.24	1.2	0.76	0.74	55	47	44	Carbamidomethylation; TMT10plex; Deamidation (NQ)	99720
189	188	tr|F5H2F4|F5H2F4_HUMAN	106.1	338.08	54981000	54348000	41842000	36640000	28177000	26998000	68122000	66091000	41763000	40567000	1	0.99	0.76	0.67	0.51	0.49	1.24	1.2	0.76	0.74	54981000	54348000	41842000	36640000	28177000	26998000	68122000	66091000	41763000	40567000	1	0.99	0.76	0.67	0.51	0.49	1.24	1.2	0.76	0.74	53	47	44	Carbamidomethylation; TMT10plex; Deamidation (NQ)	104710
189	202	P11586|C1TC_HUMAN	106.1	338.08	54981000	54348000	41842000	36640000	28177000	26998000	68122000	66091000	41763000	40567000	1	0.99	0.76	0.67	0.51	0.49	1.24	1.2	0.76	0.74	54981000	54348000	41842000	36640000	28177000	26998000	68122000	66091000	41763000	40567000	1	0.99	0.76	0.67	0.51	0.49	1.24	1.2	0.76	0.74	54	47	44	Carbamidomethylation; TMT10plex; Deamidation (NQ)	101531
82	95	P06576|ATPB_HUMAN	142.73	336.86	96929000	86563000	141540000	142070000	251350000	255790000	135050000	151220000	230600000	227150000	1	0.89	1.46	1.47	2.59	2.64	1.39	1.56	2.38	2.34	96929000	86563000	141540000	142070000	251350000	255790000	135050000	151220000	230600000	227150000	1	0.89	1.46	1.47	2.59	2.64	1.39	1.56	2.38	2.34	71	32	32	TMT10plex; Oxidation (M); Deamidation (NQ)	56560
203	542	O75643|U520_HUMAN	156.53	334.74	66215000	72048000	36271000	29584000	23052000	23334000	53578000	49117000	26781000	26010000	1	1.09	0.55	0.45	0.35	0.35	0.81	0.74	0.4	0.39	66215000	72048000	36271000	29584000	23052000	23334000	53578000	49117000	26781000	26010000	1	1.09	0.55	0.45	0.35	0.35	0.81	0.74	0.4	0.39	27	57	57	Carbamidomethylation; TMT10plex; Oxidation (M)	244505
103	140	P13639|EF2_HUMAN	200	333.1	151050000	152000000	97294000	93368000	53235000	54442000	184020000	176270000	85820000	75441000	1	1.01	0.64	0.62	0.35	0.36	1.22	1.17	0.57	0.5	151050000	152000000	97294000	93368000	53235000	54442000	184020000	176270000	85820000	75441000	1	1.01	0.64	0.62	0.35	0.36	1.22	1.17	0.57	0.5	58	55	54	Carbamidomethylation; TMT10plex; Deamidation (NQ); SILAS 15N(2)	95338
268	347	Q14974|IMB1_HUMAN	156.53	332.24	72161000	70048000	46107000	32783000	23073000	23340000	59440000	58034000	32392000	32026000	1	0.97	0.64	0.45	0.32	0.32	0.82	0.8	0.45	0.44	72161000	70048000	46107000	32783000	23073000	23340000	59440000	58034000	32392000	32026000	1	0.97	0.64	0.45	0.32	0.32	0.82	0.8	0.45	0.44	44	32	32	Carbamidomethylation; TMT10plex; Oxidation (M); Deamidation (NQ)	97170
115	393	Q03252|LMNB2_HUMAN	200	331.86	56504000	53507000	75158000	100660000	159200000	167320000	36658000	36593000	45343000	49489000	1	0.95	1.33	1.78	2.82	2.96	0.65	0.65	0.8	0.88	56504000	53507000	75158000	100660000	159200000	167320000	36658000	36593000	45343000	49489000	1	0.95	1.33	1.78	2.82	2.96	0.65	0.65	0.8	0.88	56	54	45	TMT10plex; Oxidation (M); Deamidation (NQ)	69948
86	124	P0DMV9|HS71B_HUMAN	200	331.1	52558000	48632000	55241000	29482000	26681000	21445000	72036000	73635000	71868000	67602000	1	0.93	1.05	0.56	0.51	0.41	1.37	1.4	1.37	1.29	52558000	48632000	55241000	29482000	26681000	21445000	72036000	73635000	71868000	67602000	1	0.93	1.05	0.56	0.51	0.41	1.37	1.4	1.37	1.29	33	43	16	Carbamidomethylation; TMT10plex; Deamidation (NQ)	70052
86	123	P0DMV8|HS71A_HUMAN	200	331.1	52558000	48632000	55241000	29482000	26681000	21445000	72036000	73635000	71868000	67602000	1	0.93	1.05	0.56	0.51	0.41	1.37	1.4	1.37	1.29	52558000	48632000	55241000	29482000	26681000	21445000	72036000	73635000	71868000	67602000	1	0.93	1.05	0.56	0.51	0.41	1.37	1.4	1.37	1.29	33	43	16	Carbamidomethylation; TMT10plex; Deamidation (NQ)	70052
86	164	tr|A0A0G2JIW1|A0A0G2JIW1_HUMAN	200	331.1	52558000	48632000	55241000	29482000	26681000	21445000	72036000	73635000	71868000	67602000	1	0.93	1.05	0.56	0.51	0.41	1.37	1.4	1.37	1.29	52558000	48632000	55241000	29482000	26681000	21445000	72036000	73635000	71868000	67602000	1	0.93	1.05	0.56	0.51	0.41	1.37	1.4	1.37	1.29	33	43	16	Carbamidomethylation; TMT10plex; Deamidation (NQ)	70109
101	20	P00558|PGK1_HUMAN	200	330.59	225060000	209260000	231470000	155900000	70630000	70999000	270010000	273170000	210250000	183570000	1	0.93	1.03	0.69	0.31	0.32	1.2	1.21	0.93	0.82	225060000	209260000	231470000	155900000	70630000	70999000	270010000	273170000	210250000	183570000	1	0.93	1.03	0.69	0.31	0.32	1.2	1.21	0.93	0.82	74	40	34	Carbamidomethylation; TMT10plex; Deamidation (NQ)	44615
204	570	P49792|RBP2_HUMAN	111.12	329.03	26400000	27618000	15979000	12636000	10694000	11212000	22626000	21805000	13419000	12557000	1	1.05	0.61	0.48	0.41	0.42	0.86	0.83	0.51	0.48	26400000	27618000	15979000	12636000	10694000	11212000	22626000	21805000	13419000	12557000	1	1.05	0.61	0.48	0.41	0.42	0.86	0.83	0.51	0.48	19	70	50	Carbamidomethylation; TMT10plex; Deamidation (NQ)	358201
179	126	Q07065|CKAP4_HUMAN	138.34	329	90334000	86983000	69037000	41863000	43946000	37472000	41402000	39873000	31107000	31724000	1	0.96	0.76	0.46	0.49	0.41	0.46	0.44	0.34	0.35	90334000	86983000	69037000	41863000	43946000	37472000	41402000	39873000	31107000	31724000	1	0.96	0.76	0.46	0.49	0.41	0.46	0.44	0.34	0.35	63	37	37	Carbamidomethylation; TMT10plex; Oxidation (M); Deamidation (NQ)	66023
119	601	P15311|EZRI_HUMAN	94.88	327.4	73630000	69470000	80355000	52827000	37369000	34308000	67465000	70243000	80922000	82015000	1	0.94	1.09	0.72	0.51	0.47	0.92	0.95	1.1	1.11	73630000	69470000	80355000	52827000	37369000	34308000	67465000	70243000	80922000	82015000	1	0.94	1.09	0.72	0.51	0.47	0.92	0.95	1.1	1.11	45	50	28	Carbamidomethylation; TMT10plex; Oxidation (M); Deamidation (NQ)	69413
304	282	Q01813|PFKAP_HUMAN	156.53	327.16	36793000	34313000	23768000	17632000	13067000	11785000	25918000	24823000	15503000	14505000	1	0.93	0.65	0.48	0.36	0.32	0.7	0.67	0.42	0.39	36793000	34313000	23768000	17632000	13067000	11785000	25918000	24823000	15503000	14505000	1	0.93	0.65	0.48	0.36	0.32	0.7	0.67	0.42	0.39	38	36	31	Carbamidomethylation; TMT10plex; Oxidation (M)	85596
104	13	P08727|K1C19_HUMAN	200	324.8	52243000	46125000	75332000	17286000	21938000	16646000	28401000	30130000	32347000	34751000	1	0.88	1.44	0.33	0.42	0.32	0.54	0.58	0.62	0.67	52243000	46125000	75332000	17286000	21938000	16646000	28401000	30130000	32347000	34751000	1	0.88	1.44	0.33	0.42	0.32	0.54	0.58	0.62	0.67	61	42	26	TMT10plex; Methylation(KR); Deamidation (NQ)	44106
172	323	P05023|AT1A1_HUMAN	200	323.61	84096000	113530000	24246000	22224000	15383000	15205000	33496000	30216000	17187000	15870000	1	1.35	0.29	0.26	0.18	0.18	0.4	0.36	0.2	0.19	84096000	113530000	24246000	22224000	15383000	15205000	33496000	30216000	17187000	15870000	1	1.35	0.29	0.26	0.18	0.18	0.4	0.36	0.2	0.19	30	45	31	Carbamidomethylation; TMT10plex; Deamidation (NQ)	112896
319	299	P53618|COPB_HUMAN	200	323.02	57037000	60399000	32965000	23165000	17074000	16964000	32911000	32167000	20156000	19364000	1	1.06	0.58	0.41	0.3	0.3	0.58	0.56	0.35	0.34	57037000	60399000	32965000	23165000	17074000	16964000	32911000	32167000	20156000	19364000	1	1.06	0.58	0.41	0.3	0.3	0.58	0.56	0.35	0.34	43	37	37	Carbamidomethylation; TMT10plex	107142
215	130	P04843|RPN1_HUMAN	200	320.82	109540000	130860000	48844000	44873000	40798000	48790000	75329000	68241000	37147000	42062000	1	1.19	0.45	0.41	0.37	0.45	0.69	0.62	0.34	0.38	109540000	130860000	48844000	44873000	40798000	48790000	75329000	68241000	37147000	42062000	1	1.19	0.45	0.41	0.37	0.45	0.69	0.62	0.34	0.38	65	35	35	Carbamidomethylation; TMT10plex	68569
96	23	P04075|ALDOA_HUMAN	200	319.69	102900000	99019000	100230000	70860000	41589000	39826000	131000000	126470000	96478000	96140000	1	0.96	0.97	0.69	0.4	0.39	1.27	1.23	0.94	0.93	102900000	99019000	100230000	70860000	41589000	39826000	131000000	126470000	96478000	96140000	1	0.96	0.97	0.69	0.4	0.39	1.27	1.23	0.94	0.93	72	40	31	Carbamidomethylation; TMT10plex; Oxidation (M); Deamidation (NQ); SILAS 15N(2)	39420
363	254	tr|A0A1C7CYX9|A0A1C7CYX9_HUMAN	112.23	317.95	33647000	31984000	24311000	17048000	13551000	12963000	20893000	20319000	20494000	18840000	1	0.95	0.72	0.51	0.4	0.39	0.62	0.6	0.61	0.56	33647000	31984000	24311000	17048000	13551000	12963000	20893000	20319000	20494000	18840000	1	0.95	0.72	0.51	0.4	0.39	0.62	0.6	0.61	0.56	51	33	27	Carbamidomethylation; TMT10plex; Deamidation (NQ); SILAS 15N(2)	73503
113	432	P27824|CALX_HUMAN	148.75	317.66	279510000	341560000	113320000	121110000	116320000	141570000	190000000	168770000	118730000	112870000	1	1.22	0.41	0.43	0.42	0.51	0.68	0.6	0.42	0.4	279510000	341560000	113320000	121110000	116320000	141570000	190000000	168770000	118730000	112870000	1	1.22	0.41	0.43	0.42	0.51	0.68	0.6	0.42	0.4	61	50	50	Carbamidomethylation; TMT10plex	67568
113	441	tr|A0A7P0T937|A0A7P0T937_HUMAN	148.75	317.66	279510000	341560000	113320000	121110000	116320000	141570000	190000000	168770000	118730000	112870000	1	1.22	0.41	0.43	0.42	0.51	0.68	0.6	0.42	0.4	279510000	341560000	113320000	121110000	116320000	141570000	190000000	168770000	118730000	112870000	1	1.22	0.41	0.43	0.42	0.51	0.68	0.6	0.42	0.4	61	50	50	Carbamidomethylation; TMT10plex	67439
113	454	tr|A0A7P0TAE9|A0A7P0TAE9_HUMAN	148.75	317.66	279510000	341560000	113320000	121110000	116320000	141570000	190000000	168770000	118730000	112870000	1	1.22	0.41	0.43	0.42	0.51	0.68	0.6	0.42	0.4	279510000	341560000	113320000	121110000	116320000	141570000	190000000	168770000	118730000	112870000	1	1.22	0.41	0.43	0.42	0.51	0.68	0.6	0.42	0.4	58	50	50	Carbamidomethylation; TMT10plex	71296
282	131	Q92945|FUBP2_HUMAN	63.37	317.53	34449000	30937000	25234000	28254000	18353000	20645000	22592000	22329000	17356000	17123000	1	0.9	0.73	0.82	0.53	0.6	0.66	0.65	0.5	0.5	34449000	30937000	25234000	28254000	18353000	20645000	22592000	22329000	17356000	17123000	1	0.9	0.73	0.82	0.53	0.6	0.66	0.65	0.5	0.5	47	35	30	Carbamidomethylation; TMT10plex; Oxidation (M)	73115
282	161	tr|M0R0C6|M0R0C6_HUMAN	63.37	317.53	34449000	30937000	25234000	28254000	18353000	20645000	22592000	22329000	17356000	17123000	1	0.9	0.73	0.82	0.53	0.6	0.66	0.65	0.5	0.5	34449000	30937000	25234000	28254000	18353000	20645000	22592000	22329000	17356000	17123000	1	0.9	0.73	0.82	0.53	0.6	0.66	0.65	0.5	0.5	45	35	30	Carbamidomethylation; TMT10plex; Oxidation (M)	76651
200	565	Q92616|GCN1_HUMAN	151.76	316.92	67483000	73755000	36828000	30217000	24083000	24091000	59825000	56750000	30127000	29773000	1	1.09	0.55	0.45	0.36	0.36	0.89	0.84	0.45	0.44	67483000	73755000	36828000	30217000	24083000	24091000	59825000	56750000	30127000	29773000	1	1.09	0.55	0.45	0.36	0.36	0.89	0.84	0.45	0.44	28	68	67	Carbamidomethylation; TMT10plex; Oxidation (M); Deamidation (NQ)	292756
235	237	Q7KZF4|SND1_HUMAN	72.9	316.67	68035000	64646000	50672000	42626000	31974000	35501000	51591000	50458000	34755000	33415000	1	0.95	0.74	0.63	0.47	0.52	0.76	0.74	0.51	0.49	68035000	64646000	50672000	42626000	31974000	35501000	51591000	50458000	34755000	33415000	1	0.95	0.74	0.63	0.47	0.52	0.76	0.74	0.51	0.49	50	43	43	Carbamidomethylation; TMT10plex	101997
331	368	P16615|AT2A2_HUMAN	200	315.38	58385000	78449000	21663000	18287000	16613000	16093000	28893000	26599000	16586000	18326000	1	1.34	0.37	0.31	0.28	0.28	0.49	0.46	0.28	0.31	58385000	78449000	21663000	18287000	16613000	16093000	28893000	26599000	16586000	18326000	1	1.34	0.37	0.31	0.28	0.28	0.49	0.46	0.28	0.31	31	35	35	Carbamidomethylation; TMT10plex	114757
285	353	Q13423|NNTM_HUMAN	200	315.02	53031000	62537000	26995000	21345000	19667000	18741000	64667000	58195000	32380000	32730000	1	1.18	0.51	0.4	0.37	0.35	1.22	1.1	0.61	0.62	53031000	62537000	26995000	21345000	19667000	18741000	64667000	58195000	32380000	32730000	1	1.18	0.51	0.4	0.37	0.35	1.22	1.1	0.61	0.62	40	40	40	Carbamidomethylation; TMT10plex; Oxidation (M); Deamidation (NQ)	113895
146	326	P23246|SFPQ_HUMAN	88.82	314.92	92338000	87049000	85213000	149300000	175620000	197570000	111220000	113000000	140160000	154240000	1	0.94	0.92	1.62	1.9	2.14	1.2	1.22	1.52	1.67	92338000	87049000	85213000	149300000	175620000	197570000	111220000	113000000	140160000	154240000	1	0.94	0.92	1.62	1.9	2.14	1.2	1.22	1.52	1.67	45	37	36	TMT10plex; Deamidation (NQ)	76150
488	369	P00533|EGFR_HUMAN	200	314.15	25970000	30525000	13390000	11248000	9377000	9648500	12246000	11925000	10484000	10521000	1	1.18	0.52	0.43	0.36	0.37	0.47	0.46	0.4	0.41	25970000	30525000	13390000	11248000	9377000	9648500	12246000	11925000	10484000	10521000	1	1.18	0.52	0.43	0.36	0.37	0.47	0.46	0.4	0.41	32	33	32	Carbamidomethylation; TMT10plex; Phosphorylation (STY)	134277
95	1469	P80723|BASP1_HUMAN	200	313.66	54166000	54269000	86261000	75060000	118020000	139070000	285190000	281690000	438580000	429210000	1	1	1.59	1.39	2.18	2.57	5.27	5.2	8.1	7.92	54166000	54269000	86261000	75060000	118020000	139070000	285190000	281690000	438580000	429210000	1	1	1.59	1.39	2.18	2.57	5.27	5.2	8.1	7.92	93	34	34	TMT10plex	22693
360	346	P53621|COPA_HUMAN	88.73	313.32	48803000	48722000	32399000	31944000	22854000	21059000	36020000	35387000	32038000	35213000	1	1	0.66	0.65	0.47	0.43	0.74	0.73	0.66	0.72	48803000	48722000	32399000	31944000	22854000	21059000	36020000	35387000	32038000	35213000	1	1	0.66	0.65	0.47	0.43	0.74	0.73	0.66	0.72	38	43	42	Carbamidomethylation; TMT10plex	138345
139	394	P35527|K1C9_HUMAN	200	312.18	15756000	18870000	18617000	34359000	183730000	78660000	24905000	19883000	25694000	61415000	1	1.2	1.18	2.18	11.66	4.99	1.58	1.26	1.63	3.9	15756000	18870000	18617000	34359000	183730000	78660000	24905000	19883000	25694000	61415000	1	1.2	1.18	2.18	11.66	4.99	1.58	1.26	1.63	3.9	67	42	41	Carbamidomethylation; TMT10plex; Methylation(KR)	62064
300	510	tr|A0A024R4E5|A0A024R4E5_HUMAN	66.1	311.88	46032000	43018000	42620000	32171000	22507000	22409000	40970000	41198000	32653000	32883000	1	0.93	0.93	0.7	0.49	0.49	0.89	0.89	0.71	0.71	46032000	43018000	42620000	32171000	22507000	22409000	40970000	41198000	32653000	32883000	1	0.93	0.93	0.7	0.49	0.49	0.89	0.89	0.71	0.71	40	48	47	Carbamidomethylation; TMT10plex; Oxidation (M)	141439
66	1486	P06748|NPM_HUMAN	77.64	311.7	263470000	244480000	325720000	534180000	382160000	444790000	311630000	343020000	445490000	401710000	1	0.93	1.24	2.03	1.45	1.69	1.18	1.3	1.69	1.52	263470000	244480000	325720000	534180000	382160000	444790000	311630000	343020000	445490000	401710000	1	0.93	1.24	2.03	1.45	1.69	1.18	1.3	1.69	1.52	73	38	37	Carbamidomethylation; TMT10plex; Oxidation (HW); Deamidation (NQ)	32575
66	1488	tr|A0A7I2V5S2|A0A7I2V5S2_HUMAN	77.64	311.7	263470000	244480000	325720000	534180000	382160000	444790000	311630000	343020000	445490000	401710000	1	0.93	1.24	2.03	1.45	1.69	1.18	1.3	1.69	1.52	263470000	244480000	325720000	534180000	382160000	444790000	311630000	343020000	445490000	401710000	1	0.93	1.24	2.03	1.45	1.69	1.18	1.3	1.69	1.52	70	38	37	Carbamidomethylation; TMT10plex; Oxidation (HW); Deamidation (NQ)	33876
262	425	P41250|GARS_HUMAN	99.5	311.67	73630000	69188000	59651000	57344000	36797000	41295000	89976000	83644000	51185000	47043000	1	0.94	0.81	0.78	0.5	0.56	1.22	1.14	0.7	0.64	73630000	69188000	59651000	57344000	36797000	41295000	89976000	83644000	51185000	47043000	1	0.94	0.81	0.78	0.5	0.56	1.22	1.14	0.7	0.64	47	41	40	Carbamidomethylation; TMT10plex; Deamidation (NQ)	83166
129	1446	tr|A0A7I2V2R3|A0A7I2V2R3_HUMAN	143.98	310.41	67192000	60268000	83852000	116590000	151310000	179120000	62775000	68171000	68075000	64330000	1	0.9	1.25	1.74	2.25	2.67	0.93	1.01	1.01	0.96	67192000	60268000	83852000	116590000	151310000	179120000	62775000	68171000	68075000	64330000	1	0.9	1.25	1.74	2.25	2.67	0.93	1.01	1.01	0.96	54	32	25	Carbamidomethylation; TMT10plex; Oxidation (M)	35412
129	1450	P51991|ROA3_HUMAN	143.98	310.41	67192000	60268000	83852000	116590000	151310000	179120000	62775000	68171000	68075000	64330000	1	0.9	1.25	1.74	2.25	2.67	0.93	1.01	1.01	0.96	67192000	60268000	83852000	116590000	151310000	179120000	62775000	68171000	68075000	64330000	1	0.9	1.25	1.74	2.25	2.67	0.93	1.01	1.01	0.96	47	32	25	Carbamidomethylation; TMT10plex; Oxidation (M)	39595
329	816	Q9BQG0|MBB1A_HUMAN	117.61	310.01	50916000	54801000	32236000	32287000	23459000	20609000	46392000	44453000	30405000	32093000	1	1.08	0.63	0.63	0.46	0.4	0.91	0.87	0.6	0.63	50916000	54801000	32236000	32287000	23459000	20609000	46392000	44453000	30405000	32093000	1	1.08	0.63	0.63	0.46	0.4	0.91	0.87	0.6	0.63	38	47	47	Carbamidomethylation; TMT10plex; Methylation(KR); Deamidation (NQ); SILAS 15N(2)	148854
257	121	P42167|LAP2B_HUMAN	200	309.93	17223000	18699000	10624000	10475000	10987000	7787400	8986200	8372900	5757200	7101400	1	1.09	0.62	0.61	0.64	0.45	0.52	0.49	0.33	0.41	17223000	18699000	10624000	10475000	10987000	7787400	8986200	8372900	5757200	7101400	1	1.09	0.62	0.61	0.64	0.45	0.52	0.49	0.33	0.41	35	28	14	Carbamidomethylation; TMT10plex; Oxidation (M); Methylation(KR); Deamidation (NQ)	50670
186	493	P02786|TFR1_HUMAN	141.22	309.65	81564000	105050000	44028000	36026000	35745000	41055000	72296000	64331000	49580000	42217000	1	1.29	0.54	0.44	0.44	0.5	0.89	0.79	0.61	0.52	81564000	105050000	44028000	36026000	35745000	41055000	72296000	64331000	49580000	42217000	1	1.29	0.54	0.44	0.44	0.5	0.89	0.79	0.61	0.52	51	41	41	Carbamidomethylation; TMT10plex	84871
324	411	P54577|SYYC_HUMAN	140.73	308.64	39266000	35867000	38703000	32449000	27423000	38877000	80449000	80270000	55631000	55892000	1	0.91	0.99	0.83	0.7	0.99	2.05	2.04	1.42	1.42	39266000	35867000	38703000	32449000	27423000	38877000	80449000	80270000	55631000	55892000	1	0.91	0.99	0.83	0.7	0.99	2.05	2.04	1.42	1.42	65	38	38	Carbamidomethylation; TMT10plex	59144
284	918	Q7Z6Z7|HUWE1_HUMAN	121.76	307.19	28423000	30789000	14818000	12428000	11168000	10616000	21710000	20548000	13201000	14012000	1	1.08	0.52	0.44	0.39	0.37	0.76	0.72	0.46	0.49	28423000	30789000	14818000	12428000	11168000	10616000	21710000	20548000	13201000	14012000	1	1.08	0.52	0.44	0.39	0.37	0.76	0.72	0.46	0.49	15	55	54	Carbamidomethylation; TMT10plex; Deamidation (NQ)	481896
222	495	O43143|DHX15_HUMAN	83.43	305.48	47625000	47139000	34795000	26940000	21126000	22781000	37477000	35760000	24760000	23627000	1	0.99	0.73	0.57	0.44	0.48	0.79	0.75	0.52	0.5	47625000	47139000	34795000	26940000	21126000	22781000	37477000	35760000	24760000	23627000	1	0.99	0.73	0.57	0.44	0.48	0.79	0.75	0.52	0.5	48	38	38	Carbamidomethylation; TMT10plex	90933
361	494	P55786|PSA_HUMAN	131.22	304.97	44759000	44287000	32730000	20154000	17607000	15873000	41129000	40188000	23305000	25890000	1	0.99	0.73	0.45	0.39	0.35	0.92	0.9	0.52	0.58	44759000	44287000	32730000	20154000	17607000	15873000	41129000	40188000	23305000	25890000	1	0.99	0.73	0.45	0.39	0.35	0.92	0.9	0.52	0.58	48	39	39	Carbamidomethylation; TMT10plex; Deamidation (NQ)	103276
361	503	tr|E9PLK3|E9PLK3_HUMAN	131.22	304.97	44759000	44287000	32730000	20154000	17607000	15873000	41129000	40188000	23305000	25890000	1	0.99	0.73	0.45	0.39	0.35	0.92	0.9	0.52	0.58	44759000	44287000	32730000	20154000	17607000	15873000	41129000	40188000	23305000	25890000	1	0.99	0.73	0.45	0.39	0.35	0.92	0.9	0.52	0.58	48	39	39	Carbamidomethylation; TMT10plex; Deamidation (NQ)	102988
174	1361	tr|A0A1B0GVD5|A0A1B0GVD5_HUMAN	200	304.49	101830000	91578000	145450000	60448000	53279000	51763000	46785000	49288000	44575000	43459000	1	0.9	1.43	0.59	0.52	0.51	0.46	0.48	0.44	0.43	101830000	91578000	145450000	60448000	53279000	51763000	46785000	49288000	44575000	43459000	1	0.9	1.43	0.59	0.52	0.51	0.46	0.48	0.44	0.43	54	27	27	Carbamidomethylation; TMT10plex; Oxidation (M); Deamidation (NQ)	44238
174	1362	tr|A0A1B0GWE8|A0A1B0GWE8_HUMAN	200	304.49	101830000	91578000	145450000	60448000	53279000	51763000	46785000	49288000	44575000	43459000	1	0.9	1.43	0.59	0.52	0.51	0.46	0.48	0.44	0.43	101830000	91578000	145450000	60448000	53279000	51763000	46785000	49288000	44575000	43459000	1	0.9	1.43	0.59	0.52	0.51	0.46	0.48	0.44	0.43	54	27	27	Carbamidomethylation; TMT10plex; Oxidation (M); Deamidation (NQ)	44353
174	1363	P07339|CATD_HUMAN	200	304.49	101830000	91578000	145450000	60448000	53279000	51763000	46785000	49288000	44575000	43459000	1	0.9	1.43	0.59	0.52	0.51	0.46	0.48	0.44	0.43	101830000	91578000	145450000	60448000	53279000	51763000	46785000	49288000	44575000	43459000	1	0.9	1.43	0.59	0.52	0.51	0.46	0.48	0.44	0.43	54	27	27	Carbamidomethylation; TMT10plex; Oxidation (M); Deamidation (NQ)	44552
415	764	P61158|ARP3_HUMAN	149.54	304.47	34654000	32595000	27536000	18263000	13229000	11410000	29481000	29148000	17579000	17983000	1	0.94	0.79	0.53	0.38	0.33	0.85	0.84	0.51	0.52	34654000	32595000	27536000	18263000	13229000	11410000	29481000	29148000	17579000	17983000	1	0.94	0.79	0.53	0.38	0.33	0.85	0.84	0.51	0.52	65	24	24	Carbamidomethylation; TMT10plex; Oxidation (M)	47371
458	349	P22102|PUR2_HUMAN	80.04	304.44	29110000	29238000	23850000	19150000	14346000	14032000	31064000	30593000	19015000	18349000	1	1	0.82	0.66	0.49	0.48	1.07	1.05	0.65	0.63	29110000	29238000	23850000	19150000	14346000	14032000	31064000	30593000	19015000	18349000	1	1	0.82	0.66	0.49	0.48	1.07	1.05	0.65	0.63	37	31	31	Carbamidomethylation; TMT10plex; Deamidation (NQ)	107767
448	567	P15924|DESP_HUMAN	124.59	304.13	35147000	36541000	20105000	13077000	24303000	12494000	19044000	18424000	14160000	14735000	1	1.04	0.57	0.37	0.69	0.36	0.54	0.52	0.4	0.42	35147000	36541000	20105000	13077000	24303000	12494000	19044000	18424000	14160000	14735000	1	1.04	0.57	0.37	0.69	0.36	0.54	0.52	0.4	0.42	18	44	44	Carbamidomethylation; TMT10plex; Deamidation (NQ)	331774
334	541	P63010|AP2B1_HUMAN	138.21	304.06	23652000	22690000	16130000	11434000	8605900	8149600	13579000	13637000	8595300	8946100	1	0.96	0.68	0.48	0.36	0.34	0.57	0.58	0.36	0.38	23652000	22690000	16130000	11434000	8605900	8149600	13579000	13637000	8595300	8946100	1	0.96	0.68	0.48	0.36	0.34	0.57	0.58	0.36	0.38	25	38	20	Carbamidomethylation; TMT10plex	104553
378	572	P11717|MPRI_HUMAN	104.64	303.9	29119000	33167000	15678000	13323000	13235000	13763000	23772000	22563000	15229000	15178000	1	1.14	0.54	0.46	0.45	0.47	0.82	0.77	0.52	0.52	29119000	33167000	15678000	13323000	13235000	13763000	23772000	22563000	15229000	15178000	1	1.14	0.54	0.46	0.45	0.47	0.82	0.77	0.52	0.52	21	43	43	Carbamidomethylation; TMT10plex	274373
379	358	tr|F5H6E2|F5H6E2_HUMAN	105.14	302.32	32085000	32547000	20171000	15789000	12958000	13422000	17869000	17906000	14766000	15256000	1	1.01	0.63	0.49	0.4	0.42	0.56	0.56	0.46	0.48	32085000	32547000	20171000	15789000	12958000	13422000	17869000	17906000	14766000	15256000	1	1.01	0.63	0.49	0.4	0.42	0.56	0.56	0.46	0.48	36	38	36	Carbamidomethylation; TMT10plex	118994
379	362	O00159|MYO1C_HUMAN	105.14	302.32	32085000	32547000	20171000	15789000	12958000	13422000	17869000	17906000	14766000	15256000	1	1.01	0.63	0.49	0.4	0.42	0.56	0.56	0.46	0.48	32085000	32547000	20171000	15789000	12958000	13422000	17869000	17906000	14766000	15256000	1	1.01	0.63	0.49	0.4	0.42	0.56	0.56	0.46	0.48	35	38	36	Carbamidomethylation; TMT10plex	121682
216	651	P36578|RL4_HUMAN	200	301.43	75943000	101510000	41684000	36219000	28180000	32497000	73339000	77616000	50326000	40157000	1	1.34	0.55	0.48	0.37	0.43	0.97	1.02	0.66	0.53	75943000	101510000	41684000	36219000	28180000	32497000	73339000	77616000	50326000	40157000	1	1.34	0.55	0.48	0.37	0.43	0.97	1.02	0.66	0.53	51	32	32	Carbamidomethylation; TMT10plex; Oxidation (M); Deamidation (NQ)	47697
377	646	tr|A0A087WSW9|A0A087WSW9_HUMAN	200	301.3	25308000	24429000	21180000	13954000	12144000	10924000	38600000	37801000	25595000	25785000	1	0.97	0.84	0.55	0.48	0.43	1.53	1.49	1.01	1.02	25308000	24429000	21180000	13954000	12144000	10924000	38600000	37801000	25595000	25785000	1	0.97	0.84	0.55	0.48	0.43	1.53	1.49	1.01	1.02	51	26	25	Carbamidomethylation; TMT10plex; Oxidation (M); Deamidation (NQ)	60079
377	675	tr|A0A087WSY9|A0A087WSY9_HUMAN	200	301.3	25308000	24429000	21180000	13954000	12144000	10924000	38600000	37801000	25595000	25785000	1	0.97	0.84	0.55	0.48	0.43	1.53	1.49	1.01	1.02	25308000	24429000	21180000	13954000	12144000	10924000	38600000	37801000	25595000	25785000	1	0.97	0.84	0.55	0.48	0.43	1.53	1.49	1.01	1.02	43	26	25	Carbamidomethylation; TMT10plex; Oxidation (M); Deamidation (NQ)	70756
377	676	Q16881|TRXR1_HUMAN	200	301.3	25308000	24429000	21180000	13954000	12144000	10924000	38600000	37801000	25595000	25785000	1	0.97	0.84	0.55	0.48	0.43	1.53	1.49	1.01	1.02	25308000	24429000	21180000	13954000	12144000	10924000	38600000	37801000	25595000	25785000	1	0.97	0.84	0.55	0.48	0.43	1.53	1.49	1.01	1.02	43	26	25	Carbamidomethylation; TMT10plex; Oxidation (M); Deamidation (NQ)	70906
565	564	P16144|ITB4_HUMAN	200	301.24	26170000	31934000	13914000	10653000	9754300	9064100	14350000	13484000	10992000	9876500	1	1.22	0.53	0.41	0.37	0.35	0.55	0.52	0.42	0.38	26170000	31934000	13914000	10653000	9754300	9064100	14350000	13484000	10992000	9876500	1	1.22	0.53	0.41	0.37	0.35	0.55	0.52	0.42	0.38	22	30	29	Carbamidomethylation; TMT10plex	202166
381	406	P11413|G6PD_HUMAN	200	300.74	33721000	33486000	29100000	17093000	16669000	15016000	53473000	52712000	29341000	28184000	1	0.99	0.86	0.51	0.49	0.45	1.59	1.56	0.87	0.84	33721000	33486000	29100000	17093000	16669000	15016000	53473000	52712000	29341000	28184000	1	0.99	0.86	0.51	0.49	0.45	1.59	1.56	0.87	0.84	55	31	31	Carbamidomethylation; TMT10plex; Oxidation (M); Deamidation (NQ)	59257
368	437	P54136|SYRC_HUMAN	123.89	300.23	45210000	46060000	28411000	22808000	16852000	17096000	39487000	36231000	21934000	23543000	1	1.02	0.63	0.5	0.37	0.38	0.87	0.8	0.49	0.52	45210000	46060000	28411000	22808000	16852000	17096000	39487000	36231000	21934000	23543000	1	1.02	0.63	0.5	0.37	0.38	0.87	0.8	0.49	0.52	52	34	33	Carbamidomethylation; TMT10plex	75379
173	602	P31948|STIP1_HUMAN	108.18	300.21	85231000	80893000	81434000	69052000	38118000	39329000	97117000	94789000	80882000	78421000	1	0.95	0.96	0.81	0.45	0.46	1.14	1.11	0.95	0.92	85231000	80893000	81434000	69052000	38118000	39329000	97117000	94789000	80882000	78421000	1	0.95	0.96	0.81	0.45	0.46	1.14	1.11	0.95	0.92	61	52	51	Carbamidomethylation; TMT10plex; Oxidation (M)	62639
191	958	Q14152|EIF3A_HUMAN	53.04	299.58	62968000	60609000	48104000	44684000	30943000	43272000	44066000	45341000	35294000	35327000	1	0.96	0.76	0.71	0.49	0.69	0.7	0.72	0.56	0.56	62968000	60609000	48104000	44684000	30943000	43272000	44066000	45341000	35294000	35327000	1	0.96	0.76	0.71	0.49	0.69	0.7	0.72	0.56	0.56	39	66	64	Carbamidomethylation; TMT10plex; Deamidation (NQ)	166569
870	1698	P04844|RPN2_HUMAN	200	299.07	17830000	21356000	6912000	5540900	5561800	4467200	11788000	10943000	5652000	5372100	1	1.2	0.39	0.31	0.31	0.25	0.66	0.61	0.32	0.3	17830000	21356000	6912000	5540900	5561800	4467200	11788000	10943000	5652000	5372100	1	1.2	0.39	0.31	0.31	0.25	0.66	0.61	0.32	0.3	33	18	18	Carbamidomethylation; TMT10plex	69284
26	1121	P68032|ACTC_HUMAN	77.59	298.76	260680000	228620000	176670000	156980000	77699000	80906000	226330000	216750000	179620000	167220000	1	0.88	0.68	0.6	0.3	0.31	0.87	0.83	0.69	0.64	260680000	228620000	176670000	156980000	77699000	80906000	226330000	216750000	179620000	167220000	1	0.88	0.68	0.6	0.3	0.31	0.87	0.83	0.69	0.64	19	42	7	TMT10plex; Deamidation (NQ); SILAS 15N(2)	42019
850	1732	Q9NR45|SIAS_HUMAN	138.75	298.65	21055000	20086000	22272000	18211000	9890600	11199000	20226000	20685000	28778000	26184000	1	0.95	1.06	0.86	0.47	0.53	0.96	0.98	1.37	1.24	21055000	20086000	22272000	18211000	9890600	11199000	20226000	20685000	28778000	26184000	1	0.95	1.06	0.86	0.47	0.53	0.96	0.98	1.37	1.24	58	19	19	Carbamidomethylation; TMT10plex	40308
489	533	Q99460|PSMD1_HUMAN	141.76	298.41	28433000	28209000	16263000	13309000	11356000	9652200	21431000	20192000	11261000	11145000	1	0.99	0.57	0.47	0.4	0.34	0.75	0.71	0.4	0.39	28433000	28209000	16263000	13309000	11356000	9652200	21431000	20192000	11261000	11145000	1	0.99	0.57	0.47	0.4	0.34	0.75	0.71	0.4	0.39	39	31	31	Carbamidomethylation; TMT10plex; Deamidation (NQ)	105836
263	689	tr|A0A6I8PIV1|A0A6I8PIV1_HUMAN	114.62	297.72	36627000	34492000	25071000	20162000	17338000	17022000	47073000	45005000	25725000	23909000	1	0.94	0.68	0.55	0.47	0.46	1.29	1.23	0.7	0.65	36627000	34492000	25071000	20162000	17338000	17022000	47073000	45005000	25725000	23909000	1	0.94	0.68	0.55	0.47	0.46	1.29	1.23	0.7	0.65	41	45	45	Carbamidomethylation; TMT10plex; Oxidation (M); Deamidation (NQ)	134338
263	690	Q9P2J5|SYLC_HUMAN	114.62	297.72	36627000	34492000	25071000	20162000	17338000	17022000	47073000	45005000	25725000	23909000	1	0.94	0.68	0.55	0.47	0.46	1.29	1.23	0.7	0.65	36627000	34492000	25071000	20162000	17338000	17022000	47073000	45005000	25725000	23909000	1	0.94	0.68	0.55	0.47	0.46	1.29	1.23	0.7	0.65	41	45	45	Carbamidomethylation; TMT10plex; Oxidation (M); Deamidation (NQ)	134466
263	693	tr|B4DER1|B4DER1_HUMAN	114.62	297.72	36627000	34492000	25071000	20162000	17338000	17022000	47073000	45005000	25725000	23909000	1	0.94	0.68	0.55	0.47	0.46	1.29	1.23	0.7	0.65	36627000	34492000	25071000	20162000	17338000	17022000	47073000	45005000	25725000	23909000	1	0.94	0.68	0.55	0.47	0.46	1.29	1.23	0.7	0.65	42	45	45	Carbamidomethylation; TMT10plex; Oxidation (M); Deamidation (NQ)	131468
272	873	tr|A0A7P0TAN7|A0A7P0TAN7_HUMAN	200	297.29	45646000	54507000	30464000	29460000	33412000	29617000	104290000	96033000	51750000	57349000	1	1.19	0.67	0.65	0.73	0.65	2.28	2.1	1.13	1.26	45646000	54507000	30464000	29460000	33412000	29617000	104290000	96033000	51750000	57349000	1	1.19	0.67	0.65	0.73	0.65	2.28	2.1	1.13	1.26	44	29	29	Carbamidomethylation; TMT10plex	67357
272	969	tr|F5GZS6|F5GZS6_HUMAN	200	297.29	45646000	54507000	30464000	29460000	33412000	29617000	104290000	96033000	51750000	57349000	1	1.19	0.67	0.65	0.73	0.65	2.28	2.1	1.13	1.26	45646000	54507000	30464000	29460000	33412000	29617000	104290000	96033000	51750000	57349000	1	1.19	0.67	0.65	0.73	0.65	2.28	2.1	1.13	1.26	46	29	29	Carbamidomethylation; TMT10plex	64873
272	974	tr|A0A7P0Z4A0|A0A7P0Z4A0_HUMAN	200	297.29	45646000	54507000	30464000	29460000	33412000	29617000	104290000	96033000	51750000	57349000	1	1.19	0.67	0.65	0.73	0.65	2.28	2.1	1.13	1.26	45646000	54507000	30464000	29460000	33412000	29617000	104290000	96033000	51750000	57349000	1	1.19	0.67	0.65	0.73	0.65	2.28	2.1	1.13	1.26	44	29	29	Carbamidomethylation; TMT10plex	66583
272	977	P08195|4F2_HUMAN	200	297.29	45646000	54507000	30464000	29460000	33412000	29617000	104290000	96033000	51750000	57349000	1	1.19	0.67	0.65	0.73	0.65	2.28	2.1	1.13	1.26	45646000	54507000	30464000	29460000	33412000	29617000	104290000	96033000	51750000	57349000	1	1.19	0.67	0.65	0.73	0.65	2.28	2.1	1.13	1.26	43	29	29	Carbamidomethylation; TMT10plex	67994
272	978	tr|J3KPF3|J3KPF3_HUMAN	200	297.29	45646000	54507000	30464000	29460000	33412000	29617000	104290000	96033000	51750000	57349000	1	1.19	0.67	0.65	0.73	0.65	2.28	2.1	1.13	1.26	45646000	54507000	30464000	29460000	33412000	29617000	104290000	96033000	51750000	57349000	1	1.19	0.67	0.65	0.73	0.65	2.28	2.1	1.13	1.26	43	29	29	Carbamidomethylation; TMT10plex	68101
272	982	tr|A0A7P0Z4P5|A0A7P0Z4P5_HUMAN	200	297.29	45646000	54507000	30464000	29460000	33412000	29617000	104290000	96033000	51750000	57349000	1	1.19	0.67	0.65	0.73	0.65	2.28	2.1	1.13	1.26	45646000	54507000	30464000	29460000	33412000	29617000	104290000	96033000	51750000	57349000	1	1.19	0.67	0.65	0.73	0.65	2.28	2.1	1.13	1.26	42	29	29	Carbamidomethylation; TMT10plex	70479
376	568	P55060|XPO2_HUMAN	200	297.09	74233000	87701000	25775000	21029000	16804000	14701000	57485000	52716000	21347000	19808000	1	1.18	0.35	0.28	0.23	0.2	0.77	0.71	0.29	0.27	74233000	87701000	25775000	21029000	16804000	14701000	57485000	52716000	21347000	19808000	1	1.18	0.35	0.28	0.23	0.2	0.77	0.71	0.29	0.27	35	34	34	Carbamidomethylation; TMT10plex; Deamidation (NQ)	110417
602	556	P49790|NU153_HUMAN	100.82	296.55	25252000	23301000	15570000	14326000	10686000	11870000	13839000	14807000	11736000	10262000	1	0.92	0.62	0.57	0.42	0.47	0.55	0.59	0.46	0.41	25252000	23301000	15570000	14326000	10686000	11870000	13839000	14807000	11736000	10262000	1	0.92	0.62	0.57	0.42	0.47	0.55	0.59	0.46	0.41	30	30	30	Carbamidomethylation; TMT10plex	153938
382	509	P55884|EIF3B_HUMAN	77.33	296.51	32862000	31996000	25163000	23801000	16152000	15066000	27990000	28306000	23062000	25499000	1	0.97	0.77	0.72	0.49	0.46	0.85	0.86	0.7	0.78	32862000	31996000	25163000	23801000	16152000	15066000	27990000	28306000	23062000	25499000	1	0.97	0.77	0.72	0.49	0.46	0.85	0.86	0.7	0.78	47	27	27	Carbamidomethylation; TMT10plex; Deamidation (NQ)	92482
338	516	P19367|HXK1_HUMAN	127.98	296.11	46210000	45111000	32174000	27820000	21384000	21897000	21426000	20755000	16613000	18110000	1	0.98	0.7	0.6	0.46	0.47	0.46	0.45	0.36	0.39	46210000	45111000	32174000	27820000	21384000	21897000	21426000	20755000	16613000	18110000	1	0.98	0.7	0.6	0.46	0.47	0.46	0.45	0.36	0.39	35	41	31	Carbamidomethylation; TMT10plex	102486
469	573	Q14008|CKAP5_HUMAN	200	296.03	31516000	34771000	17829000	14263000	11067000	11208000	19592000	18012000	12728000	12396000	1	1.1	0.57	0.45	0.35	0.36	0.62	0.57	0.4	0.39	31516000	34771000	17829000	14263000	11067000	11208000	19592000	18012000	12728000	12396000	1	1.1	0.57	0.45	0.35	0.36	0.62	0.57	0.4	0.39	21	39	39	Carbamidomethylation; TMT10plex	225493
328	511	Q92598|HS105_HUMAN	66.01	295.72	38381000	39161000	30068000	34322000	19158000	22262000	31953000	32094000	21721000	20654000	1	1.02	0.78	0.89	0.5	0.58	0.83	0.84	0.57	0.54	38381000	39161000	30068000	34322000	19158000	22262000	31953000	32094000	21721000	20654000	1	1.02	0.78	0.89	0.5	0.58	0.83	0.84	0.57	0.54	37	32	27	Carbamidomethylation; TMT10plex	96865
607	543	P46087|NOP2_HUMAN	122.84	295.59	28705000	29685000	23964000	52605000	65199000	60541000	34335000	34729000	38836000	45327000	1	1.03	0.83	1.83	2.27	2.11	1.2	1.21	1.35	1.58	28705000	29685000	23964000	52605000	65199000	60541000	34335000	34729000	38836000	45327000	1	1.03	0.83	1.83	2.27	2.11	1.2	1.21	1.35	1.58	39	32	32	Carbamidomethylation; TMT10plex	89302
336	507	Q13200|PSMD2_HUMAN	108.15	295.47	50644000	48663000	37687000	27697000	19881000	20440000	34262000	34036000	24175000	25864000	1	0.96	0.74	0.55	0.39	0.4	0.68	0.67	0.48	0.51	50644000	48663000	37687000	27697000	19881000	20440000	34262000	34036000	24175000	25864000	1	0.96	0.74	0.55	0.39	0.4	0.68	0.67	0.48	0.51	50	38	38	Carbamidomethylation; TMT10plex	100200
271	266	O75083|WDR1_HUMAN	200	294.51	110940000	106020000	85896000	45923000	31312000	32217000	64786000	66882000	52259000	44346000	1	0.96	0.77	0.41	0.28	0.29	0.58	0.6	0.47	0.4	110940000	106020000	85896000	45923000	31312000	32217000	64786000	66882000	52259000	44346000	1	0.96	0.77	0.41	0.28	0.29	0.58	0.6	0.47	0.4	55	29	29	Carbamidomethylation; TMT10plex	66194
274	700	P26640|SYVC_HUMAN	109.99	294.3	46933000	48615000	28477000	21232000	20402000	18923000	35828000	34471000	22242000	22218000	1	1.04	0.61	0.45	0.43	0.4	0.76	0.73	0.47	0.47	46933000	48615000	28477000	21232000	20402000	18923000	35828000	34471000	22242000	22218000	1	1.04	0.61	0.45	0.43	0.4	0.76	0.73	0.47	0.47	36	41	40	Carbamidomethylation; TMT10plex	140476
366	469	P25205|MCM3_HUMAN	140.3	293.65	27641000	27199000	23363000	20387000	14046000	13051000	38060000	38207000	25870000	23085000	1	0.98	0.85	0.74	0.51	0.47	1.38	1.38	0.94	0.84	27641000	27199000	23363000	20387000	14046000	13051000	38060000	38207000	25870000	23085000	1	0.98	0.85	0.74	0.51	0.47	1.38	1.38	0.94	0.84	47	37	36	Carbamidomethylation; TMT10plex; Oxidation (M); Deamidation (NQ)	90981
89	1540	P21796|VDAC1_HUMAN	72.21	293.52	91260000	86532000	139990000	124560000	170310000	183410000	96221000	96732000	151850000	154160000	1	0.95	1.53	1.36	1.87	2.01	1.05	1.06	1.66	1.69	91260000	86532000	139990000	124560000	170310000	183410000	96221000	96732000	151850000	154160000	1	0.95	1.53	1.36	1.87	2.01	1.05	1.06	1.66	1.69	72	24	22	Carbamidomethylation; TMT10plex; Oxidation (M); Oxidation (HW); Deamidation (NQ); SILAS 15N(2)	30773
553	373	Q9BSJ8|ESYT1_HUMAN	153.52	292.98	34008000	34835000	21420000	15808000	11520000	11281000	19337000	17988000	13094000	15359000	1	1.02	0.63	0.46	0.34	0.33	0.57	0.53	0.39	0.45	34008000	34835000	21420000	15808000	11520000	11281000	19337000	17988000	13094000	15359000	1	1.02	0.63	0.46	0.34	0.33	0.57	0.53	0.39	0.45	30	31	31	Carbamidomethylation; TMT10plex; Oxidation (M)	122856
223	838	tr|A0A140T913|A0A140T913_HUMAN	138.21	292.16	41347000	40004000	31932000	15887000	17624000	15390000	14317000	14246000	17126000	14606000	1	0.97	0.77	0.38	0.43	0.37	0.35	0.34	0.41	0.35	41347000	40004000	31932000	15887000	17624000	15390000	14317000	14246000	17126000	14606000	1	0.97	0.77	0.38	0.43	0.37	0.35	0.34	0.41	0.35	27	25	13	Carbamidomethylation; TMT10plex; Deamidation (NQ)	41449
223	837	tr|A0A140T9X5|A0A140T9X5_HUMAN	138.21	292.16	41347000	40004000	31932000	15887000	17624000	15390000	14317000	14246000	17126000	14606000	1	0.97	0.77	0.38	0.43	0.37	0.35	0.34	0.41	0.35	41347000	40004000	31932000	15887000	17624000	15390000	14317000	14246000	17126000	14606000	1	0.97	0.77	0.38	0.43	0.37	0.35	0.34	0.41	0.35	27	25	13	Carbamidomethylation; TMT10plex; Deamidation (NQ)	41437
223	935	tr|Q53Z42|Q53Z42_HUMAN	138.21	292.16	41347000	40004000	31932000	15887000	17624000	15390000	14317000	14246000	17126000	14606000	1	0.97	0.77	0.38	0.43	0.37	0.35	0.34	0.41	0.35	41347000	40004000	31932000	15887000	17624000	15390000	14317000	14246000	17126000	14606000	1	0.97	0.77	0.38	0.43	0.37	0.35	0.34	0.41	0.35	28	25	13	Carbamidomethylation; TMT10plex; Deamidation (NQ)	40922
223	934	tr|A0A140T9I0|A0A140T9I0_HUMAN	138.21	292.16	41347000	40004000	31932000	15887000	17624000	15390000	14317000	14246000	17126000	14606000	1	0.97	0.77	0.38	0.43	0.37	0.35	0.34	0.41	0.35	41347000	40004000	31932000	15887000	17624000	15390000	14317000	14246000	17126000	14606000	1	0.97	0.77	0.38	0.43	0.37	0.35	0.34	0.41	0.35	28	25	13	Carbamidomethylation; TMT10plex; Deamidation (NQ)	40910
224	836	P08758|ANXA5_HUMAN	200	291.93	127430000	146240000	209850000	78005000	51858000	46875000	120240000	113590000	116690000	127000000	1	1.15	1.65	0.61	0.41	0.37	0.94	0.89	0.92	1	127430000	146240000	209850000	78005000	51858000	46875000	120240000	113590000	116690000	127000000	1	1.15	1.65	0.61	0.41	0.37	0.94	0.89	0.92	1	71	29	27	Carbamidomethylation; TMT10plex	35937
410	467	P13797|PLST_HUMAN	200	290.97	47954000	47230000	34756000	25154000	16142000	15291000	51915000	48552000	28077000	28458000	1	0.98	0.72	0.52	0.34	0.32	1.08	1.01	0.59	0.59	47954000	47230000	34756000	25154000	16142000	15291000	51915000	48552000	28077000	28458000	1	0.98	0.72	0.52	0.34	0.32	1.08	1.01	0.59	0.59	41	30	26	Carbamidomethylation; TMT10plex	70811
410	480	tr|A0A0A0MSQ0|A0A0A0MSQ0_HUMAN	200	290.97	47954000	47230000	34756000	25154000	16142000	15291000	51915000	48552000	28077000	28458000	1	0.98	0.72	0.52	0.34	0.32	1.08	1.01	0.59	0.59	47954000	47230000	34756000	25154000	16142000	15291000	51915000	48552000	28077000	28458000	1	0.98	0.72	0.52	0.34	0.32	1.08	1.01	0.59	0.59	42	30	26	Carbamidomethylation; TMT10plex	69335
374	1044	Q14573|ITPR3_HUMAN	200	289.65	31631000	38814000	15376000	12305000	10472000	9591900	18309000	17796000	11409000	11226000	1	1.23	0.49	0.39	0.33	0.3	0.58	0.56	0.36	0.35	31631000	38814000	15376000	12305000	10472000	9591900	18309000	17796000	11409000	11226000	1	1.23	0.49	0.39	0.33	0.3	0.58	0.56	0.36	0.35	21	52	44	Carbamidomethylation; TMT10plex; Deamidation (NQ)	304105
412	559	P17301|ITA2_HUMAN	200	289.42	39427000	42025000	20442000	13456000	11142000	10129000	17124000	17046000	12513000	11959000	1	1.07	0.52	0.34	0.28	0.26	0.43	0.43	0.32	0.3	39427000	42025000	20442000	13456000	11142000	10129000	17124000	17046000	12513000	11959000	1	1.07	0.52	0.34	0.28	0.26	0.43	0.43	0.32	0.3	36	29	29	Carbamidomethylation; TMT10plex	129295
569	531	Q14764|MVP_HUMAN	71.5	288.57	27561000	24466000	22285000	14955000	13056000	13083000	17921000	17885000	17277000	16120000	1	0.89	0.81	0.54	0.47	0.47	0.65	0.65	0.63	0.58	27561000	24466000	22285000	14955000	13056000	13083000	17921000	17885000	17277000	16120000	1	0.89	0.81	0.54	0.47	0.47	0.65	0.65	0.63	0.58	43	31	31	Carbamidomethylation; TMT10plex; Deamidation (NQ)	99327
623	558	Q9NSE4|SYIM_HUMAN	77.37	288.49	21824000	21013000	16672000	12880000	10871000	10553000	15485000	15235000	10003000	11674000	1	0.96	0.76	0.59	0.5	0.48	0.71	0.7	0.46	0.53	21824000	21013000	16672000	12880000	10871000	10553000	15485000	15235000	10003000	11674000	1	0.96	0.76	0.59	0.5	0.48	0.71	0.7	0.46	0.53	30	25	25	Carbamidomethylation; TMT10plex; Deamidation (NQ)	113791
681	500	Q06210|GFPT1_HUMAN	83.1	288.4	15386000	15837000	10191000	10231000	7132100	7037400	12119000	10754000	7384900	7334000	1	1.03	0.66	0.66	0.46	0.46	0.79	0.7	0.48	0.48	15386000	15837000	10191000	10231000	7132100	7037400	12119000	10754000	7384900	7334000	1	1.03	0.66	0.66	0.46	0.46	0.79	0.7	0.48	0.48	35	23	20	Carbamidomethylation; TMT10plex	78806
231	2880	O00299|CLIC1_HUMAN	200	288.4	51138000	57050000	61824000	22058000	16170000	12248000	24980000	25582000	18799000	18980000	1	1.12	1.21	0.43	0.32	0.24	0.49	0.5	0.37	0.37	51138000	57050000	61824000	22058000	16170000	12248000	24980000	25582000	18799000	18980000	1	1.12	1.21	0.43	0.32	0.24	0.49	0.5	0.37	0.37	69	19	18	Carbamidomethylation; TMT10plex; Deamidation (NQ)	26923
253	430	P48643|TCPE_HUMAN	120.4	288.36	57612000	62708000	62127000	51423000	29522000	28348000	76310000	68056000	40591000	41414000	1	1.09	1.08	0.89	0.51	0.49	1.32	1.18	0.7	0.72	57612000	62708000	62127000	51423000	29522000	28348000	76310000	68056000	40591000	41414000	1	1.09	1.08	0.89	0.51	0.49	1.32	1.18	0.7	0.72	54	31	28	Carbamidomethylation; TMT10plex; Deamidation (NQ)	59671
353	599	tr|A0A024R571|A0A024R571_HUMAN	151.76	288.25	34246000	33991000	38775000	20715000	16788000	12655000	14603000	14856000	16919000	19665000	1	0.99	1.13	0.6	0.49	0.37	0.43	0.43	0.49	0.57	34246000	33991000	38775000	20715000	16788000	12655000	14603000	14856000	16919000	19665000	1	0.99	1.13	0.6	0.49	0.37	0.43	0.43	0.49	0.57	42	31	20	TMT10plex; Oxidation (M); Deamidation (NQ)	61927
353	600	Q9H4M9|EHD1_HUMAN	151.76	288.25	34246000	33991000	38775000	20715000	16788000	12655000	14603000	14856000	16919000	19665000	1	0.99	1.13	0.6	0.49	0.37	0.43	0.43	0.49	0.57	34246000	33991000	38775000	20715000	16788000	12655000	14603000	14856000	16919000	19665000	1	0.99	1.13	0.6	0.49	0.37	0.43	0.43	0.49	0.57	43	31	20	TMT10plex; Oxidation (M); Deamidation (NQ)	60627
601	536	Q92900|RENT1_HUMAN	70.87	288.24	23138000	23232000	15741000	14178000	11070000	11045000	19441000	19174000	15415000	15151000	1	1	0.68	0.61	0.48	0.48	0.84	0.83	0.67	0.65	23138000	23232000	15741000	14178000	11070000	11045000	19441000	19174000	15415000	15151000	1	1	0.68	0.61	0.48	0.48	0.84	0.83	0.67	0.65	35	29	29	Carbamidomethylation; TMT10plex; Deamidation (NQ)	124345
455	812	tr|A0A0D9SFS3|A0A0D9SFS3_HUMAN	86.1	287.98	44126000	44226000	30403000	23089000	19345000	20727000	30247000	30337000	21492000	23318000	1	1	0.69	0.52	0.44	0.47	0.69	0.69	0.49	0.53	44126000	44226000	30403000	23089000	19345000	20727000	30247000	30337000	21492000	23318000	1	1	0.69	0.52	0.44	0.47	0.69	0.69	0.49	0.53	38	38	38	Carbamidomethylation; TMT10plex	113313
455	815	Q02218|ODO1_HUMAN	86.1	287.98	44126000	44226000	30403000	23089000	19345000	20727000	30247000	30337000	21492000	23318000	1	1	0.69	0.52	0.44	0.47	0.69	0.69	0.49	0.53	44126000	44226000	30403000	23089000	19345000	20727000	30247000	30337000	21492000	23318000	1	1	0.69	0.52	0.44	0.47	0.69	0.69	0.49	0.53	37	38	38	Carbamidomethylation; TMT10plex	115935
455	818	tr|E9PDF2|E9PDF2_HUMAN	86.1	287.98	44126000	44226000	30403000	23089000	19345000	20727000	30247000	30337000	21492000	23318000	1	1	0.69	0.52	0.44	0.47	0.69	0.69	0.49	0.53	44126000	44226000	30403000	23089000	19345000	20727000	30247000	30337000	21492000	23318000	1	1	0.69	0.52	0.44	0.47	0.69	0.69	0.49	0.53	36	38	38	Carbamidomethylation; TMT10plex	117244
455	819	tr|E9PCR7|E9PCR7_HUMAN	86.1	287.98	44126000	44226000	30403000	23089000	19345000	20727000	30247000	30337000	21492000	23318000	1	1	0.69	0.52	0.44	0.47	0.69	0.69	0.49	0.53	44126000	44226000	30403000	23089000	19345000	20727000	30247000	30337000	21492000	23318000	1	1	0.69	0.52	0.44	0.47	0.69	0.69	0.49	0.53	36	38	38	Carbamidomethylation; TMT10plex	117665
298	612	P49368|TCPG_HUMAN	108.55	287.66	72128000	71755000	69087000	52277000	31732000	31604000	79880000	80657000	48023000	45530000	1	0.99	0.96	0.72	0.44	0.44	1.11	1.12	0.67	0.63	72128000	71755000	69087000	52277000	31732000	31604000	79880000	80657000	48023000	45530000	1	0.99	0.96	0.72	0.44	0.44	1.11	1.12	0.67	0.63	57	36	35	Carbamidomethylation; TMT10plex; Oxidation (M); Deamidation (NQ)	60534
544	796	P11216|PYGB_HUMAN	200	287.59	30805000	28948000	22064000	13881000	8760500	8635800	14497000	13974000	12640000	12390000	1	0.94	0.72	0.45	0.28	0.28	0.47	0.45	0.41	0.4	30805000	28948000	22064000	13881000	8760500	8635800	14497000	13974000	12640000	12390000	1	0.94	0.72	0.45	0.28	0.28	0.47	0.45	0.41	0.4	38	34	28	Carbamidomethylation; TMT10plex; Deamidation (NQ)	96696
452	485	P35908|K22E_HUMAN	200	287.51	4243000	6553100	4966500	8890000	23749000	22983000	4234600	4224000	11000000	25147000	1	1.54	1.17	2.1	5.6	5.42	1	1	2.59	5.93	4243000	6553100	4966500	8890000	23749000	22983000	4234600	4224000	11000000	25147000	1	1.54	1.17	2.1	5.6	5.42	1	1	2.59	5.93	37	26	18	Carbamidomethylation; TMT10plex	65433
143	926	P05141|ADT2_HUMAN	111.32	286.87	68084000	67754000	77963000	81511000	78320000	55961000	40290000	42100000	29724000	49792000	1	1	1.15	1.2	1.15	0.82	0.59	0.62	0.44	0.73	68084000	67754000	77963000	81511000	78320000	55961000	40290000	42100000	29724000	49792000	1	1	1.15	1.2	1.15	0.82	0.59	0.62	0.44	0.73	17	31	8	Carbamidomethylation; TMT10plex; Oxidation (M)	32852
330	906	P11388|TOP2A_HUMAN	92.99	286.7	40460000	42513000	24521000	21315000	17953000	18590000	28850000	27477000	19109000	19628000	1	1.05	0.61	0.53	0.44	0.46	0.71	0.68	0.47	0.49	40460000	42513000	24521000	21315000	17953000	18590000	28850000	27477000	19109000	19628000	1	1.05	0.61	0.53	0.44	0.46	0.71	0.68	0.47	0.49	24	48	34	Carbamidomethylation; TMT10plex	174384
365	696	Q9Y5B9|SP16H_HUMAN	73.74	286.26	44052000	40899000	32743000	27194000	20178000	22073000	39991000	39406000	31171000	30992000	1	0.93	0.74	0.62	0.46	0.5	0.91	0.89	0.71	0.7	44052000	40899000	32743000	27194000	20178000	22073000	39991000	39406000	31171000	30992000	1	0.93	0.74	0.62	0.46	0.5	0.91	0.89	0.71	0.7	37	42	41	Carbamidomethylation; TMT10plex; Oxidation (M); Deamidation (NQ)	119914
372	671	O43175|SERA_HUMAN	200	286.2	12127000	12722000	13292000	10936000	12910000	10696000	72840000	74422000	31497000	28690000	1	1.05	1.1	0.9	1.06	0.88	6.01	6.14	2.6	2.37	12127000	12722000	13292000	10936000	12910000	10696000	72840000	74422000	31497000	28690000	1	1.05	1.1	0.9	1.06	0.88	6.01	6.14	2.6	2.37	47	25	24	Carbamidomethylation; TMT10plex	56651
372	672	tr|A0A286YF22|A0A286YF22_HUMAN	200	286.2	12127000	12722000	13292000	10936000	12910000	10696000	72840000	74422000	31497000	28690000	1	1.05	1.1	0.9	1.06	0.88	6.01	6.14	2.6	2.37	12127000	12722000	13292000	10936000	12910000	10696000	72840000	74422000	31497000	28690000	1	1.05	1.1	0.9	1.06	0.88	6.01	6.14	2.6	2.37	47	25	24	Carbamidomethylation; TMT10plex	55939
214	443	P26639|SYTC_HUMAN	200	285.94	58391000	57397000	40087000	35867000	30865000	29148000	92725000	86767000	42132000	38683000	1	0.98	0.69	0.61	0.53	0.5	1.59	1.49	0.72	0.66	58391000	57397000	40087000	35867000	30865000	29148000	92725000	86767000	42132000	38683000	1	0.98	0.69	0.61	0.53	0.5	1.59	1.49	0.72	0.66	55	39	39	Carbamidomethylation; TMT10plex; Deamidation (NQ)	83435
513	452	P47897|SYQ_HUMAN	99.86	285.16	28777000	28567000	20779000	15330000	11749000	12223000	22472000	22877000	13447000	15521000	1	0.99	0.72	0.53	0.41	0.42	0.78	0.79	0.47	0.54	28777000	28567000	20779000	15330000	11749000	12223000	22472000	22877000	13447000	15521000	1	0.99	0.72	0.53	0.41	0.42	0.78	0.79	0.47	0.54	50	34	33	Carbamidomethylation; TMT10plex; Deamidation (NQ)	87799
771	792	P06737|PYGL_HUMAN	123.65	284.6	24595000	23525000	18340000	19444000	10206000	11362000	27865000	27718000	15822000	15962000	1	0.96	0.75	0.79	0.41	0.46	1.13	1.13	0.64	0.65	24595000	23525000	18340000	19444000	10206000	11362000	27865000	27718000	15822000	15962000	1	0.96	0.75	0.79	0.41	0.46	1.13	1.13	0.64	0.65	30	27	22	TMT10plex	97149
695	371	O60763|USO1_HUMAN	130.3	284.01	19471000	18473000	11537000	9013700	6932200	7076800	11830000	11156000	7372600	8230800	1	0.95	0.59	0.46	0.36	0.36	0.61	0.57	0.38	0.42	19471000	18473000	11537000	9013700	6932200	7076800	11830000	11156000	7372600	8230800	1	0.95	0.59	0.46	0.36	0.36	0.61	0.57	0.38	0.42	35	24	24	Carbamidomethylation; TMT10plex; Deamidation (NQ)	107895
327	853	Q13838|DX39B_HUMAN	69.21	283.82	11010000	9973000	8437600	9597600	5285200	5999600	8929100	9750400	6483600	6113400	1	0.91	0.77	0.87	0.48	0.54	0.81	0.89	0.59	0.56	11010000	9973000	8437600	9597600	5285200	5999600	8929100	9750400	6483600	6113400	1	0.91	0.77	0.87	0.48	0.54	0.81	0.89	0.59	0.56	20	24	9	Carbamidomethylation; TMT10plex; Oxidation (M)	48991
568	498	P56192|SYMC_HUMAN	135.2	283.41	32178000	32711000	16292000	15129000	12213000	11862000	34004000	32657000	15844000	23816000	1	1.02	0.51	0.47	0.38	0.37	1.06	1.01	0.49	0.74	32178000	32711000	16292000	15129000	12213000	11862000	34004000	32657000	15844000	23816000	1	1.02	0.51	0.47	0.38	0.37	1.06	1.01	0.49	0.74	38	26	26	Carbamidomethylation; TMT10plex	101116
548	660	tr|Q5STZ8|Q5STZ8_HUMAN	94.82	283.12	24629000	24901000	19190000	14143000	11813000	10420000	19567000	19638000	15486000	17156000	1	1.01	0.78	0.57	0.48	0.42	0.79	0.8	0.63	0.7	24629000	24901000	19190000	14143000	11813000	10420000	19567000	19638000	15486000	17156000	1	1.01	0.78	0.57	0.48	0.42	0.79	0.8	0.63	0.7	34	26	26	Carbamidomethylation; TMT10plex	96054
387	569	Q15393|SF3B3_HUMAN	82.21	283.03	32675000	32071000	22942000	19301000	14761000	14589000	24957000	25106000	15272000	15494000	1	0.98	0.7	0.59	0.45	0.45	0.76	0.77	0.47	0.47	32675000	32071000	22942000	19301000	14761000	14589000	24957000	25106000	15272000	15494000	1	0.98	0.7	0.59	0.45	0.45	0.76	0.77	0.47	0.47	30	32	32	Carbamidomethylation; TMT10plex	135577
619	523	P21399|ACOHC_HUMAN	63.47	282.84	24768000	23144000	22539000	16846000	12336000	12913000	24833000	24814000	19707000	19381000	1	0.93	0.91	0.68	0.5	0.52	1	1	0.8	0.78	24768000	23144000	22539000	16846000	12336000	12913000	24833000	24814000	19707000	19381000	1	0.93	0.91	0.68	0.5	0.52	1	1	0.8	0.78	37	27	27	Carbamidomethylation; TMT10plex	98399
100	6334	Q07021|C1QBP_HUMAN	200	282.84	36482000	33905000	54587000	138290000	187270000	217310000	45001000	45206000	53070000	58623000	1	0.93	1.5	3.79	5.13	5.96	1.23	1.24	1.45	1.61	36482000	33905000	54587000	138290000	187270000	217310000	45001000	45206000	53070000	58623000	1	0.93	1.5	3.79	5.13	5.96	1.23	1.24	1.45	1.61	40	15	15	Carbamidomethylation; TMT10plex; Deamidation (NQ); SILAS 15N(2)	31362
74	1355	tr|B4DY08|B4DY08_HUMAN	200	282.68	100390000	93448000	131340000	198270000	332530000	362480000	109060000	114920000	145930000	140860000	1	0.93	1.31	1.98	3.31	3.61	1.09	1.14	1.45	1.4	100390000	93448000	131340000	198270000	332530000	362480000	109060000	114920000	145930000	140860000	1	0.93	1.31	1.98	3.31	3.61	1.09	1.14	1.45	1.4	41	31	17	Carbamidomethylation; TMT10plex; Oxidation (M); Deamidation (NQ)	31972
658	530	Q9Y678|COPG1_HUMAN	200	282.54	30366000	30116000	17760000	12621000	10431000	9190700	23252000	22299000	11682000	12814000	1	0.99	0.58	0.42	0.34	0.3	0.77	0.73	0.38	0.42	30366000	30116000	17760000	12621000	10431000	9190700	23252000	22299000	11682000	12814000	1	0.99	0.58	0.42	0.34	0.3	0.77	0.73	0.38	0.42	33	25	23	Carbamidomethylation; TMT10plex; Oxidation (M)	97718
403	890	Q7L014|DDX46_HUMAN	64.06	282.46	54763000	52164000	41655000	39589000	27107000	28299000	45899000	45791000	37080000	33821000	1	0.95	0.76	0.72	0.49	0.52	0.84	0.84	0.68	0.62	54763000	52164000	41655000	39589000	27107000	28299000	45899000	45791000	37080000	33821000	1	0.95	0.76	0.72	0.49	0.52	0.84	0.84	0.68	0.62	37	41	41	Carbamidomethylation; TMT10plex; Oxidation (M)	117362
403	891	tr|A0A0C4DG89|A0A0C4DG89_HUMAN	64.06	282.46	54763000	52164000	41655000	39589000	27107000	28299000	45899000	45791000	37080000	33821000	1	0.95	0.76	0.72	0.49	0.52	0.84	0.84	0.68	0.62	54763000	52164000	41655000	39589000	27107000	28299000	45899000	45791000	37080000	33821000	1	0.95	0.76	0.72	0.49	0.52	0.84	0.84	0.68	0.62	37	41	41	Carbamidomethylation; TMT10plex; Oxidation (M)	117461
287	1628	O43852|CALU_HUMAN	109.23	281.43	55043000	47787000	104980000	59322000	66317000	72949000	56969000	63584000	122340000	104140000	1	0.87	1.91	1.08	1.2	1.33	1.04	1.16	2.22	1.89	55043000	47787000	104980000	59322000	66317000	72949000	56969000	63584000	122340000	104140000	1	0.87	1.91	1.08	1.2	1.33	1.04	1.16	2.22	1.89	64	23	23	TMT10plex	37107
341	457	Q99832|TCPH_HUMAN	77.96	280.72	41662000	43288000	44395000	32672000	21212000	20743000	45305000	45402000	26118000	25887000	1	1.04	1.07	0.78	0.51	0.5	1.09	1.09	0.63	0.62	41662000	43288000	44395000	32672000	21212000	20743000	45305000	45402000	26118000	25887000	1	1.04	1.07	0.78	0.51	0.5	1.09	1.09	0.63	0.62	59	32	31	Carbamidomethylation; TMT10plex; Oxidation (M)	59367
515	762	tr|E7EX44|E7EX44_HUMAN	200	280.59	4217500	3645000	2943600	5590500	3609700	4255700	5913500	5995400	21213000	20292000	1	0.86	0.7	1.33	0.86	1.01	1.4	1.42	5.03	4.81	4217500	3645000	2943600	5590500	3609700	4255700	5913500	5995400	21213000	20292000	1	0.86	0.7	1.33	0.86	1.01	1.4	1.42	5.03	4.81	10	32	6	TMT10plex	64169
675	658	Q96HC4|PDLI5_HUMAN	96.46	280.58	23671000	23360000	18549000	12986000	9930400	9825300	21245000	21191000	16427000	16470000	1	0.99	0.78	0.55	0.42	0.42	0.9	0.9	0.69	0.7	23671000	23360000	18549000	12986000	9930400	9825300	21245000	21191000	16427000	16470000	1	0.99	0.78	0.55	0.42	0.42	0.9	0.9	0.69	0.7	43	24	24	Carbamidomethylation; TMT10plex	63945
633	1075	P54578|UBP14_HUMAN	105.39	280.44	17600000	16784000	15756000	9200000	8547800	6998800	14819000	15690000	11914000	12158000	1	0.95	0.9	0.52	0.49	0.4	0.84	0.89	0.68	0.69	17600000	16784000	15756000	9200000	8547800	6998800	14819000	15690000	11914000	12158000	1	0.95	0.9	0.52	0.49	0.4	0.84	0.89	0.68	0.69	50	23	22	Carbamidomethylation; TMT10plex; Deamidation (NQ); SILAS 15N(2)	56069
633	1126	tr|A6NJA2|A6NJA2_HUMAN	105.39	280.44	17600000	16784000	15756000	9200000	8547800	6998800	14819000	15690000	11914000	12158000	1	0.95	0.9	0.52	0.49	0.4	0.84	0.89	0.68	0.69	17600000	16784000	15756000	9200000	8547800	6998800	14819000	15690000	11914000	12158000	1	0.95	0.9	0.52	0.49	0.4	0.84	0.89	0.68	0.69	55	23	22	Carbamidomethylation; TMT10plex; Deamidation (NQ); SILAS 15N(2)	51087
359	789	P13645|K1C10_HUMAN	200	280.36	6914000	12140000	7891900	13270000	51210000	31236000	8125100	7721500	17624000	45319000	1	1.76	1.14	1.92	7.41	4.52	1.18	1.12	2.55	6.55	6914000	12140000	7891900	13270000	51210000	31236000	8125100	7721500	17624000	45319000	1	1.76	1.14	1.92	7.41	4.52	1.18	1.12	2.55	6.55	41	27	20	Carbamidomethylation; TMT10plex; Oxidation (M)	58827
359	797	tr|A0A1B0GVI3|A0A1B0GVI3_HUMAN	200	280.36	6914000	12140000	7891900	13270000	51210000	31236000	8125100	7721500	17624000	45319000	1	1.76	1.14	1.92	7.41	4.52	1.18	1.12	2.55	6.55	6914000	12140000	7891900	13270000	51210000	31236000	8125100	7721500	17624000	45319000	1	1.76	1.14	1.92	7.41	4.52	1.18	1.12	2.55	6.55	38	27	20	Carbamidomethylation; TMT10plex; Oxidation (M)	63346
218	2126	Q15293|RCN1_HUMAN	106.34	279.07	72795000	61453000	155230000	85010000	93526000	105350000	61946000	67043000	103350000	94110000	1	0.84	2.13	1.17	1.28	1.45	0.85	0.92	1.42	1.29	72795000	61453000	155230000	85010000	93526000	105350000	61946000	67043000	103350000	94110000	1	0.84	2.13	1.17	1.28	1.45	0.85	0.92	1.42	1.29	63	24	24	TMT10plex; Deamidation (NQ)	38890
433	877	P06744|G6PI_HUMAN	200	278.51	40327000	37056000	38782000	30843000	17607000	15960000	50497000	50896000	30347000	39022000	1	0.92	0.96	0.76	0.44	0.4	1.25	1.26	0.75	0.97	40327000	37056000	38782000	30843000	17607000	15960000	50497000	50896000	30347000	39022000	1	0.92	0.96	0.76	0.44	0.4	1.25	1.26	0.75	0.97	33	25	19	TMT10plex	63147
433	970	tr|A0A2U3TZU2|A0A2U3TZU2_HUMAN	200	278.51	40327000	37056000	38782000	30843000	17607000	15960000	50497000	50896000	30347000	39022000	1	0.92	0.96	0.76	0.44	0.4	1.25	1.26	0.75	0.97	40327000	37056000	38782000	30843000	17607000	15960000	50497000	50896000	30347000	39022000	1	0.92	0.96	0.76	0.44	0.4	1.25	1.26	0.75	0.97	30	25	19	TMT10plex	67286
638	1048	P26006|ITA3_HUMAN	156.53	277.69	49682000	50066000	37395000	24093000	21275000	21303000	19481000	19518000	16776000	15967000	1	1.01	0.75	0.48	0.43	0.43	0.39	0.39	0.34	0.32	49682000	50066000	37395000	24093000	21275000	21303000	19481000	19518000	16776000	15967000	1	1.01	0.75	0.48	0.43	0.43	0.39	0.39	0.34	0.32	21	22	22	Carbamidomethylation; TMT10plex	116612
342	723	Q16531|DDB1_HUMAN	111.71	277.38	55812000	53147000	35704000	27206000	22105000	20274000	51893000	50363000	27719000	29761000	1	0.95	0.64	0.49	0.4	0.36	0.93	0.9	0.5	0.53	55812000	53147000	35704000	27206000	22105000	20274000	51893000	50363000	27719000	29761000	1	0.95	0.64	0.49	0.4	0.36	0.93	0.9	0.5	0.53	35	36	36	Carbamidomethylation; TMT10plex	126968
516	680	P33176|KINH_HUMAN	104.42	277.38	27918000	27034000	16338000	14666000	11152000	12318000	19957000	19634000	14871000	15305000	1	0.97	0.59	0.53	0.4	0.44	0.71	0.7	0.53	0.55	27918000	27034000	16338000	14666000	11152000	12318000	19957000	19634000	14871000	15305000	1	0.97	0.59	0.53	0.4	0.44	0.71	0.7	0.53	0.55	37	29	29	Carbamidomethylation; TMT10plex; Deamidation (NQ)	109685
243	1173	P12235|ADT1_HUMAN	73.9	277	4366400	4377200	3923900	3175000	2336100	1716400	2143000	2171400	1733900	1880900	1	1	0.9	0.73	0.54	0.39	0.49	0.5	0.4	0.43	4366400	4377200	3923900	3175000	2336100	1716400	2143000	2171400	1733900	1880900	1	1	0.9	0.73	0.54	0.39	0.49	0.5	0.4	0.43	14	25	4	Carbamidomethylation; TMT10plex	33065
167	858	P02533|K1C14_HUMAN	200	276.99	1084200	1069400	1124500	1080700	4633400	4081400	1391300	1115900	1365300	1538100	1	0.99	1.04	1	4.27	3.76	1.28	1.03	1.26	1.42	1084200	1069400	1124500	1080700	4633400	4081400	1391300	1115900	1365300	1538100	1	0.99	1.04	1	4.27	3.76	1.28	1.03	1.26	1.42	10	34	4	TMT10plex; Deamidation (NQ)	51562
302	1035	tr|H7C4K3|H7C4K3_HUMAN	200	276.74	73247000	83903000	33540000	25899000	22525000	20894000	36777000	35180000	23201000	26376000	1	1.15	0.46	0.35	0.31	0.29	0.5	0.48	0.32	0.36	73247000	83903000	33540000	25899000	22525000	20894000	36777000	35180000	23201000	26376000	1	1.15	0.46	0.35	0.31	0.29	0.5	0.48	0.32	0.36	32	27	26	Carbamidomethylation; TMT10plex; Oxidation (M); Deamidation (NQ)	82231
302	1101	tr|A0A7I2V2F9|A0A7I2V2F9_HUMAN	200	276.74	73247000	83903000	33540000	25899000	22525000	20894000	36777000	35180000	23201000	26376000	1	1.15	0.46	0.35	0.31	0.29	0.5	0.48	0.32	0.36	73247000	83903000	33540000	25899000	22525000	20894000	36777000	35180000	23201000	26376000	1	1.15	0.46	0.35	0.31	0.29	0.5	0.48	0.32	0.36	30	27	26	Carbamidomethylation; TMT10plex; Oxidation (M); Deamidation (NQ)	87926
302	1098	P05556|ITB1_HUMAN	200	276.74	73247000	83903000	33540000	25899000	22525000	20894000	36777000	35180000	23201000	26376000	1	1.15	0.46	0.35	0.31	0.29	0.5	0.48	0.32	0.36	73247000	83903000	33540000	25899000	22525000	20894000	36777000	35180000	23201000	26376000	1	1.15	0.46	0.35	0.31	0.29	0.5	0.48	0.32	0.36	30	27	26	Carbamidomethylation; TMT10plex; Oxidation (M); Deamidation (NQ)	88415
302	1099	tr|E7EUI6|E7EUI6_HUMAN	200	276.74	73247000	83903000	33540000	25899000	22525000	20894000	36777000	35180000	23201000	26376000	1	1.15	0.46	0.35	0.31	0.29	0.5	0.48	0.32	0.36	73247000	83903000	33540000	25899000	22525000	20894000	36777000	35180000	23201000	26376000	1	1.15	0.46	0.35	0.31	0.29	0.5	0.48	0.32	0.36	29	27	26	Carbamidomethylation; TMT10plex; Oxidation (M); Deamidation (NQ)	88730
339	756	Q16658|FSCN1_HUMAN	200	276.72	21248000	21655000	18359000	16118000	14812000	14931000	47696000	48150000	41027000	37275000	1	1.02	0.86	0.76	0.7	0.7	2.24	2.27	1.93	1.75	21248000	21655000	18359000	16118000	14812000	14931000	47696000	48150000	41027000	37275000	1	1.02	0.86	0.76	0.7	0.7	2.24	2.27	1.93	1.75	60	26	26	Carbamidomethylation; TMT10plex	54530
680	1224	P21589|5NTD_HUMAN	200	275.72	34432000	36329000	21783000	24526000	25271000	33451000	10456000	11269000	12629000	12960000	1	1.06	0.63	0.71	0.73	0.97	0.3	0.33	0.37	0.38	34432000	36329000	21783000	24526000	25271000	33451000	10456000	11269000	12629000	12960000	1	1.06	0.63	0.71	0.73	0.97	0.3	0.33	0.37	0.38	38	19	19	Carbamidomethylation; TMT10plex; Deamidation (NQ)	63368
606	791	O75534|CSDE1_HUMAN	148.75	275.71	39422000	39445000	28088000	21214000	13047000	13590000	30351000	30070000	18261000	16308000	1	1	0.71	0.54	0.33	0.34	0.77	0.76	0.46	0.41	39422000	39445000	28088000	21214000	13047000	13590000	30351000	30070000	18261000	16308000	1	1	0.71	0.54	0.33	0.34	0.77	0.76	0.46	0.41	38	31	31	Carbamidomethylation; TMT10plex; Oxidation (M); Deamidation (NQ)	88885
106	1135	tr|A0A2U3TZH3|A0A2U3TZH3_HUMAN	200	275.62	2766800	2448600	2828100	1490400	1540800	630050	9102600	9745900	9778100	9837800	1	0.88	1.02	0.54	0.56	0.23	3.29	3.52	3.53	3.56	2766800	2448600	2828100	1490400	1540800	630050	9102600	9745900	9778100	9837800	1	0.88	1.02	0.54	0.56	0.23	3.29	3.52	3.53	3.56	17	25	5	Carbamidomethylation; TMT10plex	54341
106	1188	Q05639|EF1A2_HUMAN	200	275.62	2766800	2448600	2828100	1490400	1540800	630050	9102600	9745900	9778100	9837800	1	0.88	1.02	0.54	0.56	0.23	3.29	3.52	3.53	3.56	2766800	2448600	2828100	1490400	1540800	630050	9102600	9745900	9778100	9837800	1	0.88	1.02	0.54	0.56	0.23	3.29	3.52	3.53	3.56	19	25	5	Carbamidomethylation; TMT10plex	50470
380	798	tr|A0A3B3ITZ9|A0A3B3ITZ9_HUMAN	125.94	275.15	40092000	38842000	41887000	57067000	92891000	107100000	39642000	42715000	60109000	59225000	1	0.97	1.04	1.42	2.32	2.67	0.99	1.07	1.5	1.48	40092000	38842000	41887000	57067000	92891000	107100000	39642000	42715000	60109000	59225000	1	0.97	1.04	1.42	2.32	2.67	0.99	1.07	1.5	1.48	32	34	33	TMT10plex	103523
380	801	Q9Y2W1|TR150_HUMAN	125.94	275.15	40092000	38842000	41887000	57067000	92891000	107100000	39642000	42715000	60109000	59225000	1	0.97	1.04	1.42	2.32	2.67	0.99	1.07	1.5	1.48	40092000	38842000	41887000	57067000	92891000	107100000	39642000	42715000	60109000	59225000	1	0.97	1.04	1.42	2.32	2.67	0.99	1.07	1.5	1.48	30	34	33	TMT10plex	108666
225	1986	tr|H0YA96|H0YA96_HUMAN	39.39	274.95	1041600	1026700	874770	684400	499200	546690	192550	208390	88026	42874	1	0.99	0.84	0.66	0.48	0.52	0.18	0.2	0.08	0.04	1041600	1026700	874770	684400	499200	546690	192550	208390	88026	42874	1	0.99	0.84	0.66	0.48	0.52	0.18	0.2	0.08	0.04	6	25	2	TMT10plex	23930
651	1051	P17858|PFKAL_HUMAN	200	274.65	12672000	12585000	8216500	5997600	4706600	3946600	8655800	8364700	4824500	5688900	1	0.99	0.65	0.47	0.37	0.31	0.68	0.66	0.38	0.45	12672000	12585000	8216500	5997600	4706600	3946600	8655800	8364700	4824500	5688900	1	0.99	0.65	0.47	0.37	0.31	0.68	0.66	0.38	0.45	22	21	15	Carbamidomethylation; TMT10plex	85018
451	879	Q9NYF8|BCLF1_HUMAN	128.63	274.62	28041000	26080000	29297000	47277000	62035000	72744000	29408000	30809000	41656000	41849000	1	0.93	1.04	1.69	2.21	2.59	1.05	1.1	1.49	1.49	28041000	26080000	29297000	47277000	62035000	72744000	29408000	30809000	41656000	41849000	1	0.93	1.04	1.69	2.21	2.59	1.05	1.1	1.49	1.49	31	31	30	Carbamidomethylation; TMT10plex	106122
925	1089	tr|A0A7I2V4U2|A0A7I2V4U2_HUMAN	86.43	274.6	9544500	10274000	8856600	9144600	6476000	5952200	6421200	5933700	4486300	5258200	1	1.08	0.93	0.96	0.68	0.62	0.67	0.62	0.47	0.55	9544500	10274000	8856600	9144600	6476000	5952200	6421200	5933700	4486300	5258200	1	1.08	0.93	0.96	0.68	0.62	0.67	0.62	0.47	0.55	40	19	19	Carbamidomethylation; TMT10plex	66448
925	1094	tr|A0A7I2V5I2|A0A7I2V5I2_HUMAN	86.43	274.6	9544500	10274000	8856600	9144600	6476000	5952200	6421200	5933700	4486300	5258200	1	1.08	0.93	0.96	0.68	0.62	0.67	0.62	0.47	0.55	9544500	10274000	8856600	9144600	6476000	5952200	6421200	5933700	4486300	5258200	1	1.08	0.93	0.96	0.68	0.62	0.67	0.62	0.47	0.55	39	19	19	Carbamidomethylation; TMT10plex	68960
925	1095	tr|A0A7I2V3B4|A0A7I2V3B4_HUMAN	86.43	274.6	9544500	10274000	8856600	9144600	6476000	5952200	6421200	5933700	4486300	5258200	1	1.08	0.93	0.96	0.68	0.62	0.67	0.62	0.47	0.55	9544500	10274000	8856600	9144600	6476000	5952200	6421200	5933700	4486300	5258200	1	1.08	0.93	0.96	0.68	0.62	0.67	0.62	0.47	0.55	38	19	19	Carbamidomethylation; TMT10plex	69923
925	1100	Q8WVM8|SCFD1_HUMAN	86.43	274.6	9544500	10274000	8856600	9144600	6476000	5952200	6421200	5933700	4486300	5258200	1	1.08	0.93	0.96	0.68	0.62	0.67	0.62	0.47	0.55	9544500	10274000	8856600	9144600	6476000	5952200	6421200	5933700	4486300	5258200	1	1.08	0.93	0.96	0.68	0.62	0.67	0.62	0.47	0.55	37	19	19	Carbamidomethylation; TMT10plex	72380
657	888	P52789|HXK2_HUMAN	153.52	274.54	23676000	23889000	15128000	14932000	10028000	10055000	11568000	11759000	7700000	8081700	1	1.01	0.64	0.63	0.42	0.42	0.49	0.5	0.33	0.34	23676000	23889000	15128000	14932000	10028000	10055000	11568000	11759000	7700000	8081700	1	1.01	0.64	0.63	0.42	0.42	0.49	0.5	0.33	0.34	26	29	21	Carbamidomethylation; TMT10plex	102380
161	929	P12236|ADT3_HUMAN	106.9	274.02	14265000	13644000	13164000	8811400	8083600	5688800	6047500	5983200	5136900	5643400	1	0.96	0.92	0.62	0.57	0.4	0.42	0.42	0.36	0.4	14265000	13644000	13164000	8811400	8083600	5688800	6047500	5983200	5136900	5643400	1	0.96	0.92	0.62	0.57	0.4	0.42	0.42	0.36	0.4	16	30	5	Carbamidomethylation; TMT10plex	32866
295	1072	Q14240|IF4A2_HUMAN	73.49	273.93	9754100	9305000	10629000	10628000	7094700	7909400	5179800	4723900	4117300	4872500	1	0.95	1.09	1.09	0.73	0.81	0.53	0.48	0.42	0.5	9754100	9305000	10629000	10628000	7094700	7909400	5179800	4723900	4117300	4872500	1	0.95	1.09	1.09	0.73	0.81	0.53	0.48	0.42	0.5	18	23	5	Carbamidomethylation; TMT10plex	46402
643	870	P22307|SCP2_HUMAN	112.87	273.81	47490000	41082000	106940000	63364000	71705000	77273000	46508000	50674000	52511000	49577000	1	0.87	2.25	1.33	1.51	1.63	0.98	1.07	1.11	1.04	47490000	41082000	106940000	63364000	71705000	77273000	46508000	50674000	52511000	49577000	1	0.87	2.25	1.33	1.51	1.63	0.98	1.07	1.11	1.04	43	23	23	Carbamidomethylation; TMT10plex	58994
79	1722	P13929|ENOB_HUMAN	113.95	273.68	3205800	3395000	3860500	3272600	3260400	3456900	11101000	11899000	6906600	7065700	1	1.06	1.2	1.02	1.02	1.08	3.46	3.71	2.15	2.2	3205800	3395000	3860500	3272600	3260400	3456900	11101000	11899000	6906600	7065700	1	1.06	1.2	1.02	1.02	1.08	3.46	3.71	2.15	2.2	33	22	11	TMT10plex; Deamidation (NQ)	46987
346	2216	Q99714|HCD2_HUMAN	65.78	273.55	26454000	26457000	32954000	36719000	37275000	42347000	39628000	41232000	48809000	54000000	1	1	1.25	1.39	1.41	1.6	1.5	1.56	1.85	2.04	26454000	26457000	32954000	36719000	37275000	42347000	39628000	41232000	48809000	54000000	1	1	1.25	1.39	1.41	1.6	1.5	1.56	1.85	2.04	82	16	16	Carbamidomethylation; TMT10plex; Oxidation (M); Deamidation (NQ)	26923
525	976	P48444|COPD_HUMAN	200	273.4	45356000	43049000	37009000	19467000	14945000	12638000	26483000	27187000	21614000	22417000	1	0.95	0.82	0.43	0.33	0.28	0.58	0.6	0.48	0.49	45356000	43049000	37009000	19467000	14945000	12638000	26483000	27187000	21614000	22417000	1	0.95	0.82	0.43	0.33	0.28	0.58	0.6	0.48	0.49	45	29	29	Carbamidomethylation; TMT10plex	57210
525	985	tr|B0YIW6|B0YIW6_HUMAN	200	273.4	45356000	43049000	37009000	19467000	14945000	12638000	26483000	27187000	21614000	22417000	1	0.95	0.82	0.43	0.33	0.28	0.58	0.6	0.48	0.49	45356000	43049000	37009000	19467000	14945000	12638000	26483000	27187000	21614000	22417000	1	0.95	0.82	0.43	0.33	0.28	0.58	0.6	0.48	0.49	41	29	29	Carbamidomethylation; TMT10plex	61626
254	2578	P04792|HSPB1_HUMAN	200	273	41749000	36471000	53282000	40020000	35498000	43771000	86136000	93666000	187300000	173990000	1	0.87	1.28	0.96	0.85	1.05	2.06	2.24	4.49	4.17	41749000	36471000	53282000	40020000	35498000	43771000	86136000	93666000	187300000	173990000	1	0.87	1.28	0.96	0.85	1.05	2.06	2.24	4.49	4.17	72	20	20	TMT10plex; Deamidation (NQ); SILAS 15N(2)	22783
188	1591	tr|A0A0A0MRM9|A0A0A0MRM9_HUMAN	200	272.85	35248000	36258000	42455000	83148000	149600000	178510000	43971000	48906000	53797000	50965000	1	1.03	1.2	2.36	4.24	5.06	1.25	1.39	1.53	1.45	35248000	36258000	42455000	83148000	149600000	178510000	43971000	48906000	53797000	50965000	1	1.03	1.2	2.36	4.24	5.06	1.25	1.39	1.53	1.45	30	36	36	TMT10plex	74663
530	736	Q86VP6|CAND1_HUMAN	143.52	272.52	34539000	34097000	20939000	14065000	12337000	11647000	30492000	28865000	15714000	15024000	1	0.99	0.61	0.41	0.36	0.34	0.88	0.84	0.45	0.43	34539000	34097000	20939000	14065000	12337000	11647000	30492000	28865000	15714000	15024000	1	0.99	0.61	0.41	0.36	0.34	0.88	0.84	0.45	0.43	27	29	29	Carbamidomethylation; TMT10plex	136375
246	3183	Q01105|SET_HUMAN	200	272.44	27241000	24767000	43620000	35487000	26308000	24596000	71998000	78945000	115320000	118850000	1	0.91	1.6	1.3	0.97	0.9	2.64	2.9	4.23	4.36	27241000	24767000	43620000	35487000	26308000	24596000	71998000	78945000	115320000	118850000	1	0.91	1.6	1.3	0.97	0.9	2.64	2.9	4.23	4.36	49	20	20	TMT10plex; Deamidation (NQ)	33489
653	968	P15170|ERF3A_HUMAN	200	272.42	22144000	20990000	15050000	12504000	8844500	7766000	26391000	25021000	17458000	15504000	1	0.95	0.68	0.56	0.4	0.35	1.19	1.13	0.79	0.7	22144000	20990000	15050000	12504000	8844500	7766000	26391000	25021000	17458000	15504000	1	0.95	0.68	0.56	0.4	0.35	1.19	1.13	0.79	0.7	25	24	11	Carbamidomethylation; TMT10plex	55756
98	1169	P00338|LDHA_HUMAN	200	271.88	169220000	171290000	192370000	103510000	48612000	37921000	146100000	137120000	67604000	80296000	1	1.01	1.14	0.61	0.29	0.22	0.86	0.81	0.4	0.47	169220000	171290000	192370000	103510000	48612000	37921000	146100000	137120000	67604000	80296000	1	1.01	1.14	0.61	0.29	0.22	0.86	0.81	0.4	0.47	61	27	24	Carbamidomethylation; TMT10plex	36689
97	1164	P38159|RBMX_HUMAN	200	271.39	38960000	36671000	50138000	65081000	133810000	138580000	39305000	43197000	71006000	67071000	1	0.94	1.29	1.67	3.43	3.56	1.01	1.11	1.82	1.72	38960000	36671000	50138000	65081000	133810000	138580000	39305000	43197000	71006000	67071000	1	0.94	1.29	1.67	3.43	3.56	1.01	1.11	1.82	1.72	20	39	12	TMT10plex; Methylation(KR)	42332
390	1791	P62820|RAB1A_HUMAN	200	271.23	17209000	20876000	9480400	8446400	5826000	6210600	10588000	11105000	4436500	4194600	1	1.21	0.55	0.49	0.34	0.36	0.62	0.65	0.26	0.24	17209000	20876000	9480400	8446400	5826000	6210600	10588000	11105000	4436500	4194600	1	1.21	0.55	0.49	0.34	0.36	0.62	0.65	0.26	0.24	39	19	9	Carbamidomethylation; TMT10plex	22678
650	2697	P27695|APEX1_HUMAN	91.48	271.21	22896000	21610000	18957000	19484000	10918000	11230000	25658000	24494000	19115000	21222000	1	0.94	0.83	0.85	0.48	0.49	1.12	1.07	0.83	0.93	22896000	21610000	18957000	19484000	10918000	11230000	25658000	24494000	19115000	21222000	1	0.94	0.83	0.85	0.48	0.49	1.12	1.07	0.83	0.93	55	19	19	Carbamidomethylation; TMT10plex	35555
631	540	O60488|ACSL4_HUMAN	117.06	271.09	28398000	27365000	19959000	16790000	14847000	14634000	15259000	15515000	11036000	10706000	1	0.96	0.7	0.59	0.52	0.52	0.54	0.55	0.39	0.38	28398000	27365000	19959000	16790000	14847000	14634000	15259000	15515000	11036000	10706000	1	0.96	0.7	0.59	0.52	0.52	0.54	0.55	0.39	0.38	40	26	24	Carbamidomethylation; TMT10plex; Deamidation (NQ)	79188
520	2929	Q9UJZ1|STML2_HUMAN	200	270.19	21835000	24088000	35926000	52377000	71030000	68030000	29699000	26299000	31552000	37776000	1	1.1	1.65	2.4	3.25	3.12	1.36	1.2	1.45	1.73	21835000	24088000	35926000	52377000	71030000	68030000	29699000	26299000	31552000	37776000	1	1.1	1.65	2.4	3.25	3.12	1.36	1.2	1.45	1.73	42	18	18	TMT10plex; Oxidation (M)	38534
570	732	P23229|ITA6_HUMAN	153.52	270.06	30525000	32388000	24350000	13298000	10448000	11289000	15248000	16042000	12420000	11871000	1	1.06	0.8	0.44	0.34	0.37	0.5	0.53	0.41	0.39	30525000	32388000	24350000	13298000	10448000	11289000	15248000	16042000	12420000	11871000	1	1.06	0.8	0.44	0.34	0.37	0.5	0.53	0.41	0.39	30	28	28	Carbamidomethylation; TMT10plex	126605
470	758	P17655|CAN2_HUMAN	200	269.82	41979000	41663000	25793000	16156000	12536000	13659000	17733000	17366000	13398000	12651000	1	0.99	0.61	0.38	0.3	0.33	0.42	0.41	0.32	0.3	41979000	41663000	25793000	16156000	12536000	13659000	17733000	17366000	13398000	12651000	1	0.99	0.61	0.38	0.3	0.33	0.42	0.41	0.32	0.3	44	23	23	Carbamidomethylation; TMT10plex; Methylation(KR)	79995
453	656	P33992|MCM5_HUMAN	105.9	268.86	22604000	22800000	20155000	18949000	13449000	11128000	29235000	30797000	21345000	20711000	1	1.01	0.89	0.84	0.59	0.49	1.29	1.36	0.94	0.92	22604000	22800000	20155000	18949000	13449000	11128000	29235000	30797000	21345000	20711000	1	1.01	0.89	0.84	0.59	0.49	1.29	1.36	0.94	0.92	47	32	31	Carbamidomethylation; TMT10plex; Oxidation (M); Deamidation (NQ)	82286
335	1021	P22234|PUR6_HUMAN	141.76	268.29	33645000	32150000	26087000	17384000	12637000	12944000	37200000	37353000	22110000	22776000	1	0.96	0.78	0.52	0.38	0.38	1.11	1.11	0.66	0.68	33645000	32150000	26087000	17384000	12637000	12944000	37200000	37353000	22110000	22776000	1	0.96	0.78	0.52	0.38	0.38	1.11	1.11	0.66	0.68	48	23	22	Carbamidomethylation; TMT10plex; Deamidation (NQ)	47079
229	854	P08779|K1C16_HUMAN	200	268.25	3878000	3317700	3687800	2823200	39483000	9344000	6119400	3311800	5152600	4330600	1	0.86	0.95	0.73	10.18	2.41	1.58	0.85	1.33	1.12	3878000	3317700	3687800	2823200	39483000	9344000	6119400	3311800	5152600	4330600	1	0.86	0.95	0.73	10.18	2.41	1.58	0.85	1.33	1.12	29	30	11	TMT10plex; Deamidation (NQ)	51268
739	733	tr|E9PF10|E9PF10_HUMAN	77.78	268.15	15353000	16235000	10274000	8157900	7424900	7534800	14474000	13477000	9228600	8859500	1	1.06	0.67	0.53	0.48	0.49	0.94	0.88	0.6	0.58	15353000	16235000	10274000	8157900	7424900	7534800	14474000	13477000	9228600	8859500	1	1.06	0.67	0.53	0.48	0.49	0.94	0.88	0.6	0.58	20	23	22	Carbamidomethylation; TMT10plex	148094
739	735	O75694|NU155_HUMAN	77.78	268.15	15353000	16235000	10274000	8157900	7424900	7534800	14474000	13477000	9228600	8859500	1	1.06	0.67	0.53	0.48	0.49	0.94	0.88	0.6	0.58	15353000	16235000	10274000	8157900	7424900	7534800	14474000	13477000	9228600	8859500	1	1.06	0.67	0.53	0.48	0.49	0.94	0.88	0.6	0.58	20	23	22	Carbamidomethylation; TMT10plex	155199
421	686	P21980|TGM2_HUMAN	200	268.03	70410000	65499000	47459000	22325000	17673000	15292000	24791000	24966000	18190000	17894000	1	0.93	0.67	0.32	0.25	0.22	0.35	0.35	0.26	0.25	70410000	65499000	47459000	22325000	17673000	15292000	24791000	24966000	18190000	17894000	1	0.93	0.67	0.32	0.25	0.22	0.35	0.35	0.26	0.25	41	28	28	Carbamidomethylation; TMT10plex; Deamidation (NQ)	77329
856	2567	Q53GQ0|DHB12_HUMAN	200	267.78	23461000	25216000	31823000	34160000	35633000	19358000	13961000	13597000	8091100	11722000	1	1.07	1.36	1.46	1.52	0.83	0.6	0.58	0.34	0.5	23461000	25216000	31823000	34160000	35633000	19358000	13961000	13597000	8091100	11722000	1	1.07	1.36	1.46	1.52	0.83	0.6	0.58	0.34	0.5	52	18	18	Carbamidomethylation; TMT10plex	34324
483	1204	Q10567|AP1B1_HUMAN	69.27	267.59	8249500	7885700	5700200	4355400	3380500	3423700	7263300	7311200	4360600	4079800	1	0.96	0.69	0.53	0.41	0.42	0.88	0.89	0.53	0.49	8249500	7885700	5700200	4355400	3380500	3423700	7263300	7311200	4360600	4079800	1	0.96	0.69	0.53	0.41	0.42	0.88	0.89	0.53	0.49	16	30	12	Carbamidomethylation; TMT10plex	104637
446	940	P43686|PRS6B_HUMAN	156.53	267.49	32474000	33801000	40513000	30391000	26742000	27213000	34452000	35089000	92802000	80455000	1	1.04	1.25	0.94	0.82	0.84	1.06	1.08	2.86	2.48	32474000	33801000	40513000	30391000	26742000	27213000	34452000	35089000	92802000	80455000	1	1.04	1.25	0.94	0.82	0.84	1.06	1.08	2.86	2.48	61	27	25	Carbamidomethylation; TMT10plex; Deamidation (NQ)	47366
241	936	P26641|EF1G_HUMAN	122.38	267.46	70570000	68039000	58766000	46095000	29833000	25989000	59396000	56468000	35705000	40741000	1	0.96	0.83	0.65	0.42	0.37	0.84	0.8	0.51	0.58	70570000	68039000	58766000	46095000	29833000	25989000	59396000	56468000	35705000	40741000	1	0.96	0.83	0.65	0.42	0.37	0.84	0.8	0.51	0.58	62	27	27	Carbamidomethylation; TMT10plex	50119
529	1006	tr|A0A140T8Z0|A0A140T8Z0_HUMAN	124.17	267.32	28424000	29949000	19235000	13359000	11437000	10944000	25532000	24450000	16331000	15563000	1	1.05	0.68	0.47	0.4	0.39	0.9	0.86	0.57	0.55	28424000	29949000	19235000	13359000	11437000	10944000	25532000	24450000	16331000	15563000	1	1.05	0.68	0.47	0.4	0.39	0.9	0.86	0.57	0.55	28	34	34	Carbamidomethylation; TMT10plex	140300
529	1008	tr|A0A0G2JH68|A0A0G2JH68_HUMAN	124.17	267.32	28424000	29949000	19235000	13359000	11437000	10944000	25532000	24450000	16331000	15563000	1	1.05	0.68	0.47	0.4	0.39	0.9	0.86	0.57	0.55	28424000	29949000	19235000	13359000	11437000	10944000	25532000	24450000	16331000	15563000	1	1.05	0.68	0.47	0.4	0.39	0.9	0.86	0.57	0.55	28	34	34	Carbamidomethylation; TMT10plex	141358
529	1007	O60610|DIAP1_HUMAN	124.17	267.32	28424000	29949000	19235000	13359000	11437000	10944000	25532000	24450000	16331000	15563000	1	1.05	0.68	0.47	0.4	0.39	0.9	0.86	0.57	0.55	28424000	29949000	19235000	13359000	11437000	10944000	25532000	24450000	16331000	15563000	1	1.05	0.68	0.47	0.4	0.39	0.9	0.86	0.57	0.55	28	34	34	Carbamidomethylation; TMT10plex	141347
699	910	tr|E9PDF6|E9PDF6_HUMAN	133.98	267.04	26042000	26596000	16223000	12040000	10889000	11135000	12752000	12661000	9323700	10493000	1	1.02	0.62	0.46	0.42	0.43	0.49	0.49	0.36	0.4	26042000	26596000	16223000	12040000	10889000	11135000	12752000	12661000	9323700	10493000	1	1.02	0.62	0.46	0.42	0.43	0.49	0.49	0.36	0.4	25	24	23	Carbamidomethylation; TMT10plex	128481
699	916	O43795|MYO1B_HUMAN	133.98	267.04	26042000	26596000	16223000	12040000	10889000	11135000	12752000	12661000	9323700	10493000	1	1.02	0.62	0.46	0.42	0.43	0.49	0.49	0.36	0.4	26042000	26596000	16223000	12040000	10889000	11135000	12752000	12661000	9323700	10493000	1	1.02	0.62	0.46	0.42	0.43	0.49	0.49	0.36	0.4	24	24	23	Carbamidomethylation; TMT10plex	131985
674	959	Q9Y4W6|AFG32_HUMAN	116.18	266.66	22936000	24118000	15260000	30153000	25071000	28122000	17216000	16767000	11413000	12764000	1	1.05	0.67	1.31	1.09	1.23	0.75	0.73	0.5	0.56	22936000	24118000	15260000	30153000	25071000	28122000	17216000	16767000	11413000	12764000	1	1.05	0.67	1.31	1.09	1.23	0.75	0.73	0.5	0.56	33	26	24	Carbamidomethylation; TMT10plex	88584
994	956	Q14195|DPYL3_HUMAN	200	266.37	4898200	4717900	4355700	4246200	4350700	4777600	13966000	13512000	8136500	8360300	1	0.96	0.89	0.87	0.89	0.98	2.85	2.76	1.66	1.71	4898200	4717900	4355700	4246200	4350700	4777600	13966000	13512000	8136500	8360300	1	0.96	0.89	0.87	0.89	0.98	2.85	2.76	1.66	1.71	33	17	12	Carbamidomethylation; TMT10plex; Deamidation (NQ)	61963
547	632	tr|H0Y938|H0Y938_HUMAN	99.18	266.24	31498000	29533000	19953000	19075000	12902000	13945000	22293000	21379000	12934000	13815000	1	0.94	0.63	0.61	0.41	0.44	0.71	0.68	0.41	0.44	31498000	29533000	19953000	19075000	12902000	13945000	22293000	21379000	12934000	13815000	1	0.94	0.63	0.61	0.41	0.44	0.71	0.68	0.41	0.44	37	28	28	Carbamidomethylation; TMT10plex; Deamidation (NQ)	101533
547	636	tr|H0YAC7|H0YAC7_HUMAN	99.18	266.24	31498000	29533000	19953000	19075000	12902000	13945000	22293000	21379000	12934000	13815000	1	0.94	0.63	0.61	0.41	0.44	0.71	0.68	0.41	0.44	31498000	29533000	19953000	19075000	12902000	13945000	22293000	21379000	12934000	13815000	1	0.94	0.63	0.61	0.41	0.44	0.71	0.68	0.41	0.44	37	28	28	Carbamidomethylation; TMT10plex; Deamidation (NQ)	102218
547	638	P35606|COPB2_HUMAN	99.18	266.24	31498000	29533000	19953000	19075000	12902000	13945000	22293000	21379000	12934000	13815000	1	0.94	0.63	0.61	0.41	0.44	0.71	0.68	0.41	0.44	31498000	29533000	19953000	19075000	12902000	13945000	22293000	21379000	12934000	13815000	1	0.94	0.63	0.61	0.41	0.44	0.71	0.68	0.41	0.44	37	28	28	Carbamidomethylation; TMT10plex; Deamidation (NQ)	102487
600	827	Q15075|EEA1_HUMAN	110.76	265.87	32275000	27895000	26587000	19432000	13387000	12518000	15841000	15828000	13303000	13997000	1	0.86	0.82	0.6	0.41	0.39	0.49	0.49	0.41	0.43	32275000	27895000	26587000	19432000	13387000	12518000	15841000	15828000	13303000	13997000	1	0.86	0.82	0.6	0.41	0.39	0.49	0.49	0.41	0.43	24	33	33	TMT10plex; Deamidation (NQ)	162465
337	1804	tr|G3V1A4|G3V1A4_HUMAN	200	265.49	51696000	69089000	87230000	53780000	42199000	39475000	151370000	121560000	102890000	91515000	1	1.34	1.69	1.04	0.82	0.76	2.93	2.35	1.99	1.77	51696000	69089000	87230000	53780000	42199000	39475000	151370000	121560000	102890000	91515000	1	1.34	1.69	1.04	0.82	0.76	2.93	2.35	1.99	1.77	66	22	19	Carbamidomethylation; TMT10plex	16812
337	1805	P23528|COF1_HUMAN	200	265.49	51696000	69089000	87230000	53780000	42199000	39475000	151370000	121560000	102890000	91515000	1	1.34	1.69	1.04	0.82	0.76	2.93	2.35	1.99	1.77	51696000	69089000	87230000	53780000	42199000	39475000	151370000	121560000	102890000	91515000	1	1.34	1.69	1.04	0.82	0.76	2.93	2.35	1.99	1.77	59	22	19	Carbamidomethylation; TMT10plex	18502
337	1819	tr|E9PK25|E9PK25_HUMAN	200	265.49	51696000	69089000	87230000	53780000	42199000	39475000	151370000	121560000	102890000	91515000	1	1.34	1.69	1.04	0.82	0.76	2.93	2.35	1.99	1.77	51696000	69089000	87230000	53780000	42199000	39475000	151370000	121560000	102890000	91515000	1	1.34	1.69	1.04	0.82	0.76	2.93	2.35	1.99	1.77	48	22	19	Carbamidomethylation; TMT10plex	22728
770	913	Q15021|CND1_HUMAN	148.75	264.14	15934000	17645000	8863300	7303400	5694500	5956600	11595000	10901000	7229400	6710800	1	1.11	0.56	0.46	0.36	0.37	0.73	0.68	0.45	0.42	15934000	17645000	8863300	7303400	5694500	5956600	11595000	10901000	7229400	6710800	1	1.11	0.56	0.46	0.36	0.37	0.73	0.68	0.45	0.42	24	26	26	Carbamidomethylation; TMT10plex	157182
427	1960	P12004|PCNA_HUMAN	106.51	264.11	50421000	45333000	52428000	40709000	25399000	24386000	58553000	61650000	52816000	52619000	1	0.9	1.04	0.81	0.5	0.48	1.16	1.22	1.05	1.04	50421000	45333000	52428000	40709000	25399000	24386000	58553000	61650000	52816000	52619000	1	0.9	1.04	0.81	0.5	0.48	1.16	1.22	1.05	1.04	70	18	18	Carbamidomethylation; TMT10plex	28769
867	904	Q8WUM0|NU133_HUMAN	73.34	263.47	13278000	13389000	9700100	8855900	6528000	6276800	10509000	10227000	7063300	7611600	1	1.01	0.73	0.67	0.49	0.47	0.79	0.77	0.53	0.57	13278000	13389000	9700100	8855900	6528000	6276800	10509000	10227000	7063300	7611600	1	1.01	0.73	0.67	0.49	0.47	0.79	0.77	0.53	0.57	25	21	21	Carbamidomethylation; TMT10plex	128979
724	728	tr|A0A7I2V5H2|A0A7I2V5H2_HUMAN	75.83	263.29	27199000	27243000	19683000	16815000	12594000	13799000	18926000	17908000	14673000	15351000	1	1	0.72	0.62	0.46	0.51	0.7	0.66	0.54	0.56	27199000	27243000	19683000	16815000	12594000	13799000	18926000	17908000	14673000	15351000	1	1	0.72	0.62	0.46	0.51	0.7	0.66	0.54	0.56	28	25	25	Carbamidomethylation; TMT10plex; Deamidation (NQ)	112816
724	729	tr|A0A7I2YQX5|A0A7I2YQX5_HUMAN	75.83	263.29	27199000	27243000	19683000	16815000	12594000	13799000	18926000	17908000	14673000	15351000	1	1	0.72	0.62	0.46	0.51	0.7	0.66	0.54	0.56	27199000	27243000	19683000	16815000	12594000	13799000	18926000	17908000	14673000	15351000	1	1	0.72	0.62	0.46	0.51	0.7	0.66	0.54	0.56	28	25	25	Carbamidomethylation; TMT10plex; Deamidation (NQ)	112915
724	731	Q5JRX3|PREP_HUMAN	75.83	263.29	27199000	27243000	19683000	16815000	12594000	13799000	18926000	17908000	14673000	15351000	1	1	0.72	0.62	0.46	0.51	0.7	0.66	0.54	0.56	27199000	27243000	19683000	16815000	12594000	13799000	18926000	17908000	14673000	15351000	1	1	0.72	0.62	0.46	0.51	0.7	0.66	0.54	0.56	27	25	25	Carbamidomethylation; TMT10plex; Deamidation (NQ)	117413
724	734	tr|A0A7I2V5C6|A0A7I2V5C6_HUMAN	75.83	263.29	27199000	27243000	19683000	16815000	12594000	13799000	18926000	17908000	14673000	15351000	1	1	0.72	0.62	0.46	0.51	0.7	0.66	0.54	0.56	27199000	27243000	19683000	16815000	12594000	13799000	18926000	17908000	14673000	15351000	1	1	0.72	0.62	0.46	0.51	0.7	0.66	0.54	0.56	29	25	25	Carbamidomethylation; TMT10plex; Deamidation (NQ)	112061
545	1127	Q6DD88|ATLA3_HUMAN	200	263.24	44190000	52086000	16315000	13570000	11686000	11863000	17724000	16020000	11031000	10640000	1	1.18	0.37	0.31	0.26	0.27	0.4	0.36	0.25	0.24	44190000	52086000	16315000	13570000	11686000	11863000	17724000	16020000	11031000	10640000	1	1.18	0.37	0.31	0.26	0.27	0.4	0.36	0.25	0.24	43	21	21	Carbamidomethylation; TMT10plex	60542
933	953	P49915|GUAA_HUMAN	94.26	263.24	18749000	18630000	13394000	14576000	9082900	9246100	21646000	21064000	14127000	12394000	1	0.99	0.71	0.78	0.48	0.49	1.15	1.12	0.75	0.66	18749000	18630000	13394000	14576000	9082900	9246100	21646000	21064000	14127000	12394000	1	0.99	0.71	0.78	0.48	0.49	1.15	1.12	0.75	0.66	41	23	23	Carbamidomethylation; TMT10plex; Deamidation (NQ)	76716
467	1014	Q9Y617|SERC_HUMAN	200	262.97	18381000	18917000	18935000	24827000	15031000	14365000	56911000	55162000	28877000	29817000	1	1.03	1.03	1.35	0.82	0.78	3.1	3	1.57	1.62	18381000	18917000	18935000	24827000	15031000	14365000	56911000	55162000	28877000	29817000	1	1.03	1.03	1.35	0.82	0.78	3.1	3	1.57	1.62	54	19	19	Carbamidomethylation; TMT10plex; Deamidation (NQ); SILAS 15N(2)	40423
731	1314	P36952|SPB5_HUMAN	200	262.94	7292300	7235700	7115700	5922800	7517600	5707100	45888000	43781000	20895000	21584000	1	0.99	0.98	0.81	1.03	0.78	6.29	6	2.87	2.96	7292300	7235700	7115700	5922800	7517600	5707100	45888000	43781000	20895000	21584000	1	0.99	0.98	0.81	1.03	0.78	6.29	6	2.87	2.96	55	17	17	Carbamidomethylation; TMT10plex	42100
596	799	P61221|ABCE1_HUMAN	90.84	262.58	31949000	32042000	24879000	18870000	14555000	13678000	27928000	27853000	20920000	19634000	1	1	0.78	0.59	0.46	0.43	0.87	0.87	0.65	0.61	31949000	32042000	24879000	18870000	14555000	13678000	27928000	27853000	20920000	19634000	1	1	0.78	0.59	0.46	0.43	0.87	0.87	0.65	0.61	42	23	23	Carbamidomethylation; TMT10plex	67314
517	1264	O95347|SMC2_HUMAN	94.14	262.54	31567000	30287000	24664000	18531000	13336000	13254000	27581000	27271000	18734000	17341000	1	0.96	0.78	0.59	0.42	0.42	0.87	0.86	0.59	0.55	31567000	30287000	24664000	18531000	13336000	13254000	27581000	27271000	18734000	17341000	1	0.96	0.78	0.59	0.42	0.42	0.87	0.86	0.59	0.55	31	34	34	Carbamidomethylation; TMT10plex	135656
672	742	tr|J3KN16|J3KN16_HUMAN	156.53	262.43	25704000	27330000	14752000	11418000	8729600	8914200	19005000	18027000	10147000	9689200	1	1.06	0.57	0.44	0.34	0.35	0.74	0.7	0.39	0.38	25704000	27330000	14752000	11418000	8729600	8914200	19005000	18027000	10147000	9689200	1	1.06	0.57	0.44	0.34	0.35	0.74	0.7	0.39	0.38	17	29	29	Carbamidomethylation; TMT10plex	223692
672	743	tr|A0A804HJA4|A0A804HJA4_HUMAN	156.53	262.43	25704000	27330000	14752000	11418000	8729600	8914200	19005000	18027000	10147000	9689200	1	1.06	0.57	0.44	0.34	0.35	0.74	0.7	0.39	0.38	25704000	27330000	14752000	11418000	8729600	8914200	19005000	18027000	10147000	9689200	1	1.06	0.57	0.44	0.34	0.35	0.74	0.7	0.39	0.38	19	29	29	Carbamidomethylation; TMT10plex	203992
672	741	Q5VYK3|ECM29_HUMAN	156.53	262.43	25704000	27330000	14752000	11418000	8729600	8914200	19005000	18027000	10147000	9689200	1	1.06	0.57	0.44	0.34	0.35	0.74	0.7	0.39	0.38	25704000	27330000	14752000	11418000	8729600	8914200	19005000	18027000	10147000	9689200	1	1.06	0.57	0.44	0.34	0.35	0.74	0.7	0.39	0.38	19	29	29	Carbamidomethylation; TMT10plex	204289
894	912	P20020|AT2B1_HUMAN	56.53	262.29	7965500	9980000	4288200	4707600	4809100	4440300	4931800	4670900	4270600	3915300	1	1.25	0.54	0.59	0.6	0.56	0.62	0.59	0.54	0.49	7965500	9980000	4288200	4707600	4809100	4440300	4931800	4670900	4270600	3915300	1	1.25	0.54	0.59	0.6	0.56	0.62	0.59	0.54	0.49	16	25	14	TMT10plex	134685
135	1909	Q06830|PRDX1_HUMAN	200	262.12	75968000	73594000	87450000	76829000	51377000	48984000	190890000	194350000	151210000	138610000	1	0.97	1.15	1.01	0.68	0.64	2.51	2.56	1.99	1.82	75968000	73594000	87450000	76829000	51377000	48984000	190890000	194350000	151210000	138610000	1	0.97	1.15	1.01	0.68	0.64	2.51	2.56	1.99	1.82	61	22	17	Carbamidomethylation; TMT10plex	22110
429	1015	P12429|ANXA3_HUMAN	200	262.12	37779000	35570000	45589000	13700000	17608000	14867000	55061000	54815000	64025000	64399000	1	0.94	1.21	0.36	0.47	0.39	1.46	1.45	1.69	1.7	37779000	35570000	45589000	13700000	17608000	14867000	55061000	54815000	64025000	64399000	1	0.94	1.21	0.36	0.47	0.39	1.46	1.45	1.69	1.7	57	24	22	Carbamidomethylation; TMT10plex	36375
778	920	Q8TEM1|PO210_HUMAN	110.74	262.12	11028000	11815000	9204400	7337600	7873400	7899500	24090000	21396000	13909000	13960000	1	1.07	0.83	0.67	0.71	0.72	2.18	1.94	1.26	1.27	11028000	11815000	9204400	7337600	7873400	7899500	24090000	21396000	13909000	13960000	1	1.07	0.83	0.67	0.71	0.72	2.18	1.94	1.26	1.27	17	25	25	Carbamidomethylation; TMT10plex; Deamidation (NQ)	205109
586	624	P03956|MMP1_HUMAN	200	262.05	11164000	12081000	12034000	136300000	100070000	131360000	12336000	11880000	9710500	9656200	1	1.08	1.08	12.21	8.96	11.77	1.1	1.06	0.87	0.86	11164000	12081000	12034000	136300000	100070000	131360000	12336000	11880000	9710500	9656200	1	1.08	1.08	12.21	8.96	11.77	1.1	1.06	0.87	0.86	53	23	23	Carbamidomethylation; TMT10plex; Deamidation (NQ)	54007
527	871	Q14566|MCM6_HUMAN	129.83	261.98	22386000	21959000	17896000	14632000	11584000	11181000	31033000	31343000	17898000	16817000	1	0.98	0.8	0.65	0.52	0.5	1.39	1.4	0.8	0.75	22386000	21959000	17896000	14632000	11584000	11181000	31033000	31343000	17898000	16817000	1	0.98	0.8	0.65	0.52	0.5	1.39	1.4	0.8	0.75	39	30	30	Carbamidomethylation; TMT10plex	92889
1152	1259	Q9NY33|DPP3_HUMAN	115.15	261.73	20992000	20058000	18293000	11888000	7981800	8140300	14634000	14006000	10439000	10787000	1	0.96	0.87	0.57	0.38	0.39	0.7	0.67	0.5	0.51	20992000	20058000	18293000	11888000	7981800	8140300	14634000	14006000	10439000	10787000	1	0.96	0.87	0.57	0.38	0.39	0.7	0.67	0.5	0.51	33	19	19	Carbamidomethylation; TMT10plex	82589
1152	1260	tr|G3V1D3|G3V1D3_HUMAN	115.15	261.73	20992000	20058000	18293000	11888000	7981800	8140300	14634000	14006000	10439000	10787000	1	0.96	0.87	0.57	0.38	0.39	0.7	0.67	0.5	0.51	20992000	20058000	18293000	11888000	7981800	8140300	14634000	14006000	10439000	10787000	1	0.96	0.87	0.57	0.38	0.39	0.7	0.67	0.5	0.51	32	19	19	Carbamidomethylation; TMT10plex	84305
1152	1262	tr|G3V180|G3V180_HUMAN	115.15	261.73	20992000	20058000	18293000	11888000	7981800	8140300	14634000	14006000	10439000	10787000	1	0.96	0.87	0.57	0.38	0.39	0.7	0.67	0.5	0.51	20992000	20058000	18293000	11888000	7981800	8140300	14634000	14006000	10439000	10787000	1	0.96	0.87	0.57	0.38	0.39	0.7	0.67	0.5	0.51	32	19	19	Carbamidomethylation; TMT10plex	84376
839	897	Q96TA1|NIBA2_HUMAN	200	261.46	26744000	25442000	18742000	10668000	9094800	7043100	20512000	20093000	11578000	12005000	1	0.95	0.7	0.4	0.34	0.26	0.77	0.75	0.43	0.45	26744000	25442000	18742000	10668000	9094800	7043100	20512000	20093000	11578000	12005000	1	0.95	0.7	0.4	0.34	0.26	0.77	0.75	0.43	0.45	38	22	22	Carbamidomethylation; TMT10plex	84138
373	1891	P30041|PRDX6_HUMAN	200	261.4	27830000	29321000	36084000	25707000	18298000	14940000	56101000	48008000	39157000	43810000	1	1.05	1.3	0.92	0.66	0.54	2.02	1.73	1.41	1.57	27830000	29321000	36084000	25707000	18298000	14940000	56101000	48008000	39157000	43810000	1	1.05	1.3	0.92	0.66	0.54	2.02	1.73	1.41	1.57	69	21	21	Carbamidomethylation; TMT10plex	25035
737	1560	Q9Y4G6|TLN2_HUMAN	49.26	261.08	553010	601030	563810	471020	376280	271070	632090	651890	447500	594540	1	1.09	1.02	0.85	0.68	0.49	1.14	1.18	0.81	1.08	553010	601030	563810	471020	376280	271070	632090	651890	447500	594540	1	1.09	1.02	0.85	0.68	0.49	1.14	1.18	0.81	1.08	2	23	4	Carbamidomethylation; TMT10plex	271611
774	770	O15231|ZN185_HUMAN	56.72	260.85	8329100	8029600	8664600	8917500	6855100	8075300	4050200	4346400	4463900	4117600	1	0.96	1.04	1.07	0.82	0.97	0.49	0.52	0.54	0.49	8329100	8029600	8664600	8917500	6855100	8075300	4050200	4346400	4463900	4117600	1	0.96	1.04	1.07	0.82	0.97	0.49	0.52	0.54	0.49	19	28	13	Carbamidomethylation; TMT10plex	73525
922	1049	P32004|L1CAM_HUMAN	97.64	260.61	9381600	9939200	6269800	4519500	4326100	4400500	9457800	8755700	10483000	9215600	1	1.06	0.67	0.48	0.46	0.47	1.01	0.93	1.12	0.98	9381600	9939200	6269800	4519500	4326100	4400500	9457800	8755700	10483000	9215600	1	1.06	0.67	0.48	0.46	0.47	1.01	0.93	1.12	0.98	18	17	15	Carbamidomethylation; TMT10plex	140003
908	2155	P21964|COMT_HUMAN	99.95	260.04	16471000	19200000	10735000	10693000	8084700	8627300	19812000	17722000	9147800	8874800	1	1.17	0.65	0.65	0.49	0.52	1.2	1.08	0.56	0.54	16471000	19200000	10735000	10693000	8084700	8627300	19812000	17722000	9147800	8874800	1	1.17	0.65	0.65	0.49	0.52	1.2	1.08	0.56	0.54	68	17	17	Carbamidomethylation; TMT10plex; Deamidation (NQ)	30037
535	1020	O43242|PSMD3_HUMAN	83.56	260.01	27101000	26393000	26012000	20146000	14633000	12014000	20731000	19771000	15881000	22023000	1	0.97	0.96	0.74	0.54	0.44	0.76	0.73	0.59	0.81	27101000	26393000	26012000	20146000	14633000	12014000	20731000	19771000	15881000	22023000	1	0.97	0.96	0.74	0.54	0.44	0.76	0.73	0.59	0.81	46	25	25	TMT10plex; Deamidation (NQ)	60978
766	899	tr|A0A804CDA6|A0A804CDA6_HUMAN	93.5	259.54	19257000	18789000	12524000	10338000	8404300	8036600	13496000	13372000	9748600	10387000	1	0.98	0.65	0.54	0.44	0.42	0.7	0.69	0.51	0.54	19257000	18789000	12524000	10338000	8404300	8036600	13496000	13372000	9748600	10387000	1	0.98	0.65	0.54	0.44	0.42	0.7	0.69	0.51	0.54	24	27	25	Carbamidomethylation; TMT10plex	141024
766	900	Q14203|DCTN1_HUMAN	93.5	259.54	19257000	18789000	12524000	10338000	8404300	8036600	13496000	13372000	9748600	10387000	1	0.98	0.65	0.54	0.44	0.42	0.7	0.69	0.51	0.54	19257000	18789000	12524000	10338000	8404300	8036600	13496000	13372000	9748600	10387000	1	0.98	0.65	0.54	0.44	0.42	0.7	0.69	0.51	0.54	24	27	25	Carbamidomethylation; TMT10plex	141694
766	901	tr|E7EX90|E7EX90_HUMAN	93.5	259.54	19257000	18789000	12524000	10338000	8404300	8036600	13496000	13372000	9748600	10387000	1	0.98	0.65	0.54	0.44	0.42	0.7	0.69	0.51	0.54	19257000	18789000	12524000	10338000	8404300	8036600	13496000	13372000	9748600	10387000	1	0.98	0.65	0.54	0.44	0.42	0.7	0.69	0.51	0.54	24	27	25	Carbamidomethylation; TMT10plex	139094
766	902	tr|A0A7P0Z4C3|A0A7P0Z4C3_HUMAN	93.5	259.54	19257000	18789000	12524000	10338000	8404300	8036600	13496000	13372000	9748600	10387000	1	0.98	0.65	0.54	0.44	0.42	0.7	0.69	0.51	0.54	19257000	18789000	12524000	10338000	8404300	8036600	13496000	13372000	9748600	10387000	1	0.98	0.65	0.54	0.44	0.42	0.7	0.69	0.51	0.54	24	27	25	Carbamidomethylation; TMT10plex	139764
704	1217	P13489|RINI_HUMAN	200	259.49	31417000	33273000	25271000	15927000	10844000	10546000	17288000	16298000	10952000	11468000	1	1.06	0.8	0.51	0.35	0.34	0.55	0.52	0.35	0.37	31417000	33273000	25271000	15927000	10844000	10546000	17288000	16298000	10952000	11468000	1	1.06	0.8	0.51	0.35	0.34	0.55	0.52	0.35	0.37	46	20	20	Carbamidomethylation; TMT10plex; Deamidation (NQ)	49974
148	1213	P67936|TPM4_HUMAN	123.62	259.45	10790000	10560000	25611000	18221000	8620100	10398000	12842000	15380000	45504000	31830000	1	0.98	2.37	1.69	0.8	0.96	1.19	1.43	4.22	2.95	10790000	10560000	25611000	18221000	8620100	10398000	12842000	15380000	45504000	31830000	1	0.98	2.37	1.69	0.8	0.96	1.19	1.43	4.22	2.95	11	29	2	Carbamidomethylation; TMT10plex; Deamidation (NQ)	28522
575	1103	Q92973|TNPO1_HUMAN	107.68	259.27	10491000	10922000	7194600	5822700	4179600	5118100	10565000	11002000	6577100	5883000	1	1.04	0.69	0.56	0.4	0.49	1.01	1.05	0.63	0.56	10491000	10922000	7194600	5822700	4179600	5118100	10565000	11002000	6577100	5883000	1	1.04	0.69	0.56	0.4	0.49	1.01	1.05	0.63	0.56	23	24	17	Carbamidomethylation; TMT10plex; Deamidation (NQ)	102355
685	1386	P00966|ASSY_HUMAN	200	259.05	12291000	12187000	10870000	14319000	13036000	12218000	50497000	51534000	31747000	31174000	1	0.99	0.88	1.17	1.06	0.99	4.11	4.19	2.58	2.54	12291000	12187000	10870000	14319000	13036000	12218000	50497000	51534000	31747000	31174000	1	0.99	0.88	1.17	1.06	0.99	4.11	4.19	2.58	2.54	52	23	23	Carbamidomethylation; TMT10plex	46530
1212	3157	tr|A0A7I2V539|A0A7I2V539_HUMAN	75.48	259.01	8199400	7845000	6904200	6684300	4097200	3982600	8597800	8598300	6401400	7318100	1	0.96	0.84	0.82	0.5	0.49	1.05	1.05	0.78	0.89	8199400	7845000	6904200	6684300	4097200	3982600	8597800	8598300	6401400	7318100	1	0.96	0.84	0.82	0.5	0.49	1.05	1.05	0.78	0.89	25	15	12	TMT10plex	56569
1212	3158	P30419|NMT1_HUMAN	75.48	259.01	8199400	7845000	6904200	6684300	4097200	3982600	8597800	8598300	6401400	7318100	1	0.96	0.84	0.82	0.5	0.49	1.05	1.05	0.78	0.89	8199400	7845000	6904200	6684300	4097200	3982600	8597800	8598300	6401400	7318100	1	0.96	0.84	0.82	0.5	0.49	1.05	1.05	0.78	0.89	25	15	12	TMT10plex	56806
1212	3225	tr|A0A7I2V3X4|A0A7I2V3X4_HUMAN	75.48	259.01	8199400	7845000	6904200	6684300	4097200	3982600	8597800	8598300	6401400	7318100	1	0.96	0.84	0.82	0.5	0.49	1.05	1.05	0.78	0.89	8199400	7845000	6904200	6684300	4097200	3982600	8597800	8598300	6401400	7318100	1	0.96	0.84	0.82	0.5	0.49	1.05	1.05	0.78	0.89	26	15	12	TMT10plex	54520
505	840	O75874|IDHC_HUMAN	200	258.94	27757000	27049000	25667000	24233000	16152000	18085000	58303000	59643000	31214000	29224000	1	0.97	0.92	0.87	0.58	0.65	2.1	2.15	1.12	1.05	27757000	27049000	25667000	24233000	16152000	18085000	58303000	59643000	31214000	29224000	1	0.97	0.92	0.87	0.58	0.65	2.1	2.15	1.12	1.05	55	22	21	Carbamidomethylation; TMT10plex	46659
812	1747	tr|A0A7I2V351|A0A7I2V351_HUMAN	83.93	258.47	24335000	25560000	17708000	17454000	12040000	11732000	18740000	19386000	11309000	11412000	1	1.05	0.73	0.72	0.49	0.48	0.77	0.8	0.46	0.47	24335000	25560000	17708000	17454000	12040000	11732000	18740000	19386000	11309000	11412000	1	1.05	0.73	0.72	0.49	0.48	0.77	0.8	0.46	0.47	40	15	15	Carbamidomethylation; TMT10plex	55087
812	1748	tr|A0A7I2V487|A0A7I2V487_HUMAN	83.93	258.47	24335000	25560000	17708000	17454000	12040000	11732000	18740000	19386000	11309000	11412000	1	1.05	0.73	0.72	0.49	0.48	0.77	0.8	0.46	0.47	24335000	25560000	17708000	17454000	12040000	11732000	18740000	19386000	11309000	11412000	1	1.05	0.73	0.72	0.49	0.48	0.77	0.8	0.46	0.47	39	15	15	Carbamidomethylation; TMT10plex	56077
812	1752	P52292|IMA1_HUMAN	83.93	258.47	24335000	25560000	17708000	17454000	12040000	11732000	18740000	19386000	11309000	11412000	1	1.05	0.73	0.72	0.49	0.48	0.77	0.8	0.46	0.47	24335000	25560000	17708000	17454000	12040000	11732000	18740000	19386000	11309000	11412000	1	1.05	0.73	0.72	0.49	0.48	0.77	0.8	0.46	0.47	38	15	15	Carbamidomethylation; TMT10plex	57862
812	1751	tr|A0A7I2YQE1|A0A7I2YQE1_HUMAN	83.93	258.47	24335000	25560000	17708000	17454000	12040000	11732000	18740000	19386000	11309000	11412000	1	1.05	0.73	0.72	0.49	0.48	0.77	0.8	0.46	0.47	24335000	25560000	17708000	17454000	12040000	11732000	18740000	19386000	11309000	11412000	1	1.05	0.73	0.72	0.49	0.48	0.77	0.8	0.46	0.47	38	15	15	Carbamidomethylation; TMT10plex	57831
689	1289	Q9UM54|MYO6_HUMAN	156.53	258.44	39274000	40028000	22552000	17526000	13592000	12863000	15584000	15898000	13115000	13761000	1	1.02	0.57	0.45	0.35	0.33	0.4	0.4	0.33	0.35	39274000	40028000	22552000	17526000	13592000	12863000	15584000	15898000	13115000	13761000	1	1.02	0.57	0.45	0.35	0.33	0.4	0.4	0.33	0.35	24	26	26	Carbamidomethylation; TMT10plex	149691
689	1292	tr|E7EW20|E7EW20_HUMAN	156.53	258.44	39274000	40028000	22552000	17526000	13592000	12863000	15584000	15898000	13115000	13761000	1	1.02	0.57	0.45	0.35	0.33	0.4	0.4	0.33	0.35	39274000	40028000	22552000	17526000	13592000	12863000	15584000	15898000	13115000	13761000	1	1.02	0.57	0.45	0.35	0.33	0.4	0.4	0.33	0.35	24	26	26	Carbamidomethylation; TMT10plex	149868
689	1293	tr|A0A0A0MRM8|A0A0A0MRM8_HUMAN	156.53	258.44	39274000	40028000	22552000	17526000	13592000	12863000	15584000	15898000	13115000	13761000	1	1.02	0.57	0.45	0.35	0.33	0.4	0.4	0.33	0.35	39274000	40028000	22552000	17526000	13592000	12863000	15584000	15898000	13115000	13761000	1	1.02	0.57	0.45	0.35	0.33	0.4	0.4	0.33	0.35	25	26	26	Carbamidomethylation; TMT10plex	145015
861	987	tr|A0A7I2YQA8|A0A7I2YQA8_HUMAN	55.61	257.88	8357500	8787300	5601100	5010600	4293700	3977100	5860100	5715500	3803000	3431100	1	1.05	0.67	0.6	0.51	0.48	0.7	0.68	0.46	0.41	8357500	8787300	5601100	5010600	4293700	3977100	5860100	5715500	3803000	3431100	1	1.05	0.67	0.6	0.51	0.48	0.7	0.68	0.46	0.41	10	29	15	Carbamidomethylation; TMT10plex; Deamidation (NQ)	179162
861	989	tr|A0A7I2YQQ0|A0A7I2YQQ0_HUMAN	55.61	257.88	8357500	8787300	5601100	5010600	4293700	3977100	5860100	5715500	3803000	3431100	1	1.05	0.67	0.6	0.51	0.48	0.7	0.68	0.46	0.41	8357500	8787300	5601100	5010600	4293700	3977100	5860100	5715500	3803000	3431100	1	1.05	0.67	0.6	0.51	0.48	0.7	0.68	0.46	0.41	10	29	15	Carbamidomethylation; TMT10plex; Deamidation (NQ)	182352
861	991	P26358|DNMT1_HUMAN	55.61	257.88	8357500	8787300	5601100	5010600	4293700	3977100	5860100	5715500	3803000	3431100	1	1.05	0.67	0.6	0.51	0.48	0.7	0.68	0.46	0.41	8357500	8787300	5601100	5010600	4293700	3977100	5860100	5715500	3803000	3431100	1	1.05	0.67	0.6	0.51	0.48	0.7	0.68	0.46	0.41	10	29	15	Carbamidomethylation; TMT10plex; Deamidation (NQ)	183164
861	992	tr|A0A7I2V5D0|A0A7I2V5D0_HUMAN	55.61	257.88	8357500	8787300	5601100	5010600	4293700	3977100	5860100	5715500	3803000	3431100	1	1.05	0.67	0.6	0.51	0.48	0.7	0.68	0.46	0.41	8357500	8787300	5601100	5010600	4293700	3977100	5860100	5715500	3803000	3431100	1	1.05	0.67	0.6	0.51	0.48	0.7	0.68	0.46	0.41	10	29	15	Carbamidomethylation; TMT10plex; Deamidation (NQ)	187093
611	3297	Q99497|PARK7_HUMAN	156.53	257.55	25579000	24746000	42690000	29440000	19872000	21240000	56600000	62114000	53542000	49985000	1	0.97	1.67	1.15	0.78	0.83	2.21	2.43	2.09	1.95	25579000	24746000	42690000	29440000	19872000	21240000	56600000	62114000	53542000	49985000	1	0.97	1.67	1.15	0.78	0.83	2.21	2.43	2.09	1.95	70	15	15	Carbamidomethylation; TMT10plex; Oxidation (M)	19891
639	1087	Q9H307|PININ_HUMAN	91.81	256.8	21691000	21151000	22027000	29382000	36662000	44952000	19096000	19607000	23222000	24299000	1	0.98	1.02	1.35	1.69	2.07	0.88	0.9	1.07	1.12	21691000	21151000	22027000	29382000	36662000	44952000	19096000	19607000	23222000	24299000	1	0.98	1.02	1.35	1.69	2.07	0.88	0.9	1.07	1.12	34	25	24	Carbamidomethylation; TMT10plex	81628
899	965	O95202|LETM1_HUMAN	112.4	256.52	19949000	23218000	17291000	13880000	12602000	9650500	15909000	13283000	8938600	12394000	1	1.16	0.87	0.7	0.63	0.48	0.8	0.67	0.45	0.62	19949000	23218000	17291000	13880000	12602000	9650500	15909000	13283000	8938600	12394000	1	1.16	0.87	0.7	0.63	0.48	0.8	0.67	0.45	0.62	33	19	19	Carbamidomethylation; TMT10plex; Deamidation (NQ); SILAS 15N(2)	83354
507	1385	P36957|ODO2_HUMAN	76.88	256.41	27993000	27454000	41003000	47870000	53257000	59511000	27351000	27823000	31494000	35236000	1	0.98	1.46	1.71	1.9	2.13	0.98	0.99	1.13	1.26	27993000	27454000	41003000	47870000	53257000	59511000	27351000	27823000	31494000	35236000	1	0.98	1.46	1.71	1.9	2.13	0.98	0.99	1.13	1.26	53	20	20	Carbamidomethylation; TMT10plex; Oxidation (M); Deamidation (NQ)	48755
219	1122	P04259|K2C6B_HUMAN	47.39	256.38	1272600	1047400	987130	997470	6535600	1393700	1404900	1310400	1375100	1821400	1	0.82	0.78	0.78	5.14	1.1	1.1	1.03	1.08	1.43	1272600	1047400	987130	997470	6535600	1393700	1404900	1310400	1375100	1821400	1	0.82	0.78	0.78	5.14	1.1	1.1	1.03	1.08	1.43	5	27	2	TMT10plex	60067
414	2100	P51858|HDGF_HUMAN	200	255.82	23213000	21316000	28318000	22662000	15384000	15321000	47245000	48799000	50896000	53945000	1	0.92	1.22	0.98	0.66	0.66	2.04	2.1	2.19	2.32	23213000	21316000	28318000	22662000	15384000	15321000	47245000	48799000	50896000	53945000	1	0.92	1.22	0.98	0.66	0.66	2.04	2.1	2.19	2.32	72	21	19	Carbamidomethylation; TMT10plex	26788
1411	1841	A1L0T0|HACL2_HUMAN	111.43	255.63	8996100	9239800	6233100	5000100	3764700	3572800	6319500	6126700	3740500	4513800	1	1.03	0.69	0.56	0.42	0.4	0.7	0.68	0.42	0.5	8996100	9239800	6233100	5000100	3764700	3572800	6319500	6126700	3740500	4513800	1	1.03	0.69	0.56	0.42	0.4	0.7	0.68	0.42	0.5	29	14	14	Carbamidomethylation; TMT10plex	67868
1411	1945	tr|M0R026|M0R026_HUMAN	111.43	255.63	8996100	9239800	6233100	5000100	3764700	3572800	6319500	6126700	3740500	4513800	1	1.03	0.69	0.56	0.42	0.4	0.7	0.68	0.42	0.5	8996100	9239800	6233100	5000100	3764700	3572800	6319500	6126700	3740500	4513800	1	1.03	0.69	0.56	0.42	0.4	0.7	0.68	0.42	0.5	35	14	14	Carbamidomethylation; TMT10plex	56733
609	1543	Q16698|DECR_HUMAN	104.97	255.44	17853000	18327000	22599000	38899000	44013000	44809000	20411000	21759000	22174000	22452000	1	1.03	1.27	2.18	2.47	2.51	1.14	1.22	1.24	1.26	17853000	18327000	22599000	38899000	44013000	44809000	20411000	21759000	22174000	22452000	1	1.03	1.27	2.18	2.47	2.51	1.14	1.22	1.24	1.26	56	17	17	Carbamidomethylation; TMT10plex	36068
534	1185	Q96HE7|ERO1A_HUMAN	153.52	255.43	37753000	34748000	30257000	21460000	17028000	14935000	14739000	13813000	12214000	14802000	1	0.92	0.8	0.57	0.45	0.4	0.39	0.37	0.32	0.39	37753000	34748000	30257000	21460000	17028000	14935000	14739000	13813000	12214000	14802000	1	0.92	0.8	0.57	0.45	0.4	0.39	0.37	0.32	0.39	47	17	17	Carbamidomethylation; TMT10plex; Deamidation (NQ); SILAS 15N(2)	54393
162	1211	tr|A0A2R8YHD2|A0A2R8YHD2_HUMAN	150.51	255.3	5336300	5248400	8784100	4132600	3223500	3015600	3890600	3695800	13034000	11059000	1	0.98	1.65	0.77	0.6	0.57	0.73	0.69	2.44	2.07	5336300	5248400	8784100	4132600	3223500	3015600	3890600	3695800	13034000	11059000	1	0.98	1.65	0.77	0.6	0.57	0.73	0.69	2.44	2.07	16	31	4	TMT10plex	28705
641	1257	Q8NBJ5|GT251_HUMAN	69.76	255	39019000	36553000	36696000	23036000	19170000	18671000	31185000	30984000	33241000	35387000	1	0.94	0.94	0.59	0.49	0.48	0.8	0.79	0.85	0.91	39019000	36553000	36696000	23036000	19170000	18671000	31185000	30984000	33241000	35387000	1	0.94	0.94	0.59	0.49	0.48	0.8	0.79	0.85	0.91	38	25	25	Carbamidomethylation; TMT10plex	71636
589	1319	Q9UHB6|LIMA1_HUMAN	72.36	254.76	33989000	31283000	27369000	17132000	16711000	16023000	13845000	13820000	17171000	15770000	1	0.92	0.81	0.5	0.49	0.47	0.41	0.41	0.51	0.46	33989000	31283000	27369000	17132000	16711000	16023000	13845000	13820000	17171000	15770000	1	0.92	0.81	0.5	0.49	0.47	0.41	0.41	0.51	0.46	43	31	31	Carbamidomethylation; TMT10plex; Deamidation (NQ)	85226
892	1197	O76094|SRP72_HUMAN	64.24	254.67	18476000	17825000	14159000	14285000	10256000	10596000	15764000	16037000	9854300	9135300	1	0.96	0.77	0.77	0.56	0.57	0.85	0.87	0.53	0.49	18476000	17825000	14159000	14285000	10256000	10596000	15764000	16037000	9854300	9135300	1	0.96	0.77	0.77	0.56	0.57	0.85	0.87	0.53	0.49	31	19	19	Carbamidomethylation; TMT10plex	74606
710	1476	P04181|OAT_HUMAN	200	254.16	60799000	57826000	72407000	71375000	70187000	74308000	24327000	23565000	16319000	18811000	1	0.95	1.19	1.17	1.15	1.22	0.4	0.39	0.27	0.31	60799000	57826000	72407000	71375000	70187000	74308000	24327000	23565000	16319000	18811000	1	0.95	1.19	1.17	1.15	1.22	0.4	0.39	0.27	0.31	44	18	18	Carbamidomethylation; TMT10plex; Deamidation (NQ)	48535
543	1655	O75475|PSIP1_HUMAN	200	253.85	17350000	16432000	18590000	31162000	42636000	51285000	40350000	45264000	56359000	55134000	1	0.95	1.07	1.8	2.46	2.96	2.33	2.61	3.25	3.18	17350000	16432000	18590000	31162000	42636000	51285000	40350000	45264000	56359000	55134000	1	0.95	1.07	1.8	2.46	2.96	2.33	2.61	3.25	3.18	34	25	23	Carbamidomethylation; TMT10plex	60103
1011	2281	Q99536|VAT1_HUMAN	103.25	253.76	14247000	13372000	11717000	8583100	6470700	5722800	10745000	10635000	7211700	8469100	1	0.94	0.82	0.6	0.45	0.4	0.75	0.75	0.51	0.59	14247000	13372000	11717000	8583100	6470700	5722800	10745000	10635000	7211700	8469100	1	0.94	0.82	0.6	0.45	0.4	0.75	0.75	0.51	0.59	57	15	15	Carbamidomethylation; TMT10plex	41920
622	1076	P36871|PGM1_HUMAN	81.01	253.71	35613000	32471000	31806000	20020000	16975000	16003000	29568000	29425000	23199000	22529000	1	0.91	0.89	0.56	0.48	0.45	0.83	0.83	0.65	0.63	35613000	32471000	31806000	20020000	16975000	16003000	29568000	29425000	23199000	22529000	1	0.91	0.89	0.56	0.48	0.45	0.83	0.83	0.65	0.63	47	27	27	Carbamidomethylation; TMT10plex; Deamidation (NQ); SILAS 15N(2)	61449
471	1402	P22087|FBRL_HUMAN	79.23	253.71	36171000	38963000	38878000	63229000	79722000	76731000	39902000	38557000	46333000	50599000	1	1.08	1.07	1.75	2.2	2.12	1.1	1.07	1.28	1.4	36171000	38963000	38878000	63229000	79722000	76731000	39902000	38557000	46333000	50599000	1	1.08	1.07	1.75	2.2	2.12	1.1	1.07	1.28	1.4	60	20	20	Carbamidomethylation; TMT10plex; Deamidation (NQ)	33784
426	1138	Q9ULV4|COR1C_HUMAN	138.08	253.69	54580000	51575000	41246000	35186000	19927000	21421000	22805000	22472000	22965000	18816000	1	0.94	0.76	0.64	0.37	0.39	0.42	0.41	0.42	0.34	54580000	51575000	41246000	35186000	19927000	21421000	22805000	22472000	22965000	18816000	1	0.94	0.76	0.64	0.37	0.39	0.42	0.41	0.42	0.34	42	28	27	Carbamidomethylation; TMT10plex; Deamidation (NQ)	53249
552	2285	tr|Q5SS57|Q5SS57_HUMAN	35.39	253.18	2968600	3362700	1506000	1077300	1242900	1043400	589000	553510	644990	553000	1	1.13	0.51	0.36	0.42	0.35	0.2	0.19	0.22	0.19	2968600	3362700	1506000	1077300	1242900	1043400	589000	553510	644990	553000	1	1.13	0.51	0.36	0.42	0.35	0.2	0.19	0.22	0.19	6	16	2	TMT10plex	40331
698	866	Q10471|GALT2_HUMAN	115.74	252.85	18857000	21297000	10324000	9439300	8076600	8530900	21950000	21257000	10762000	10922000	1	1.13	0.55	0.5	0.43	0.45	1.16	1.13	0.57	0.58	18857000	21297000	10324000	9439300	8076600	8530900	21950000	21257000	10762000	10922000	1	1.13	0.55	0.5	0.43	0.45	1.16	1.13	0.57	0.58	40	20	18	Carbamidomethylation; TMT10plex	64733
682	1250	Q9UHD8|SEPT9_HUMAN	59.21	252.84	21485000	20090000	14614000	10959000	9288000	9739300	16753000	17774000	16760000	16233000	1	0.94	0.68	0.51	0.43	0.45	0.78	0.83	0.78	0.76	21485000	20090000	14614000	10959000	9288000	9739300	16753000	17774000	16760000	16233000	1	0.94	0.68	0.51	0.43	0.45	0.78	0.83	0.78	0.76	49	26	25	Carbamidomethylation; TMT10plex	65402
127	1562	Q96E39|RMXL1_HUMAN	80.5	252.76	6308000	6122600	7633700	9805200	16099000	17226000	5190900	5459300	8229700	8014100	1	0.97	1.21	1.55	2.55	2.73	0.82	0.87	1.3	1.27	6308000	6122600	7633700	9805200	16099000	17226000	5190900	5459300	8229700	8014100	1	0.97	1.21	1.55	2.55	2.73	0.82	0.87	1.3	1.27	10	31	4	TMT10plex	42142
211	1383	tr|Q5TCU3|Q5TCU3_HUMAN	39.14	252.5	547740	569970	514640	572200	569870	385880	1406600	1450000	4326000	5896000	1	1.04	0.94	1.04	1.04	0.7	2.57	2.65	7.9	10.76	547740	569970	514640	572200	569870	385880	1406600	1450000	4326000	5896000	1	1.04	0.94	1.04	1.04	0.7	2.57	2.65	7.9	10.76	12	28	2	TMT10plex	32815
814	1416	Q99613|EIF3C_HUMAN	92.84	252.16	39395000	38603000	29032000	22346000	16649000	16974000	27118000	25961000	20953000	18050000	1	0.98	0.74	0.57	0.42	0.43	0.69	0.66	0.53	0.46	39395000	38603000	29032000	22346000	16649000	16974000	27118000	25961000	20953000	18050000	1	0.98	0.74	0.57	0.42	0.43	0.69	0.66	0.53	0.46	26	25	25	Carbamidomethylation; TMT10plex	105344
635	1077	O15371|EIF3D_HUMAN	111.98	252.11	31161000	29912000	24837000	21184000	14174000	12019000	21410000	22331000	16251000	15806000	1	0.96	0.8	0.68	0.45	0.39	0.69	0.72	0.52	0.51	31161000	29912000	24837000	21184000	14174000	12019000	21410000	22331000	16251000	15806000	1	0.96	0.8	0.68	0.45	0.39	0.69	0.72	0.52	0.51	46	18	18	Carbamidomethylation; TMT10plex; Deamidation (NQ)	63973
961	1280	P18031|PTN1_HUMAN	118.67	251.96	22992000	23097000	18683000	12790000	11212000	10606000	10183000	10123000	8645500	9311000	1	1	0.81	0.56	0.49	0.46	0.44	0.44	0.38	0.4	22992000	23097000	18683000	12790000	11212000	10606000	10183000	10123000	8645500	9311000	1	1	0.81	0.56	0.49	0.46	0.44	0.44	0.38	0.4	45	17	17	Carbamidomethylation; TMT10plex	49967
616	1005	Q7KZ85|SPT6H_HUMAN	58.62	251.94	10599000	10573000	7578700	7072800	5490800	5282400	9875500	9562400	7018700	6810800	1	1	0.72	0.67	0.52	0.5	0.93	0.9	0.66	0.64	10599000	10573000	7578700	7072800	5490800	5282400	9875500	9562400	7018700	6810800	1	1	0.72	0.67	0.52	0.5	0.93	0.9	0.66	0.64	18	24	24	Carbamidomethylation; TMT10plex; Deamidation (NQ)	199071
810	1031	P09960|LKHA4_HUMAN	90.33	251.85	20033000	19424000	16411000	12706000	8863000	8573900	17209000	16850000	10484000	10098000	1	0.97	0.82	0.63	0.44	0.43	0.86	0.84	0.52	0.5	20033000	19424000	16411000	12706000	8863000	8573900	17209000	16850000	10484000	10098000	1	0.97	0.82	0.63	0.44	0.43	0.86	0.84	0.52	0.5	36	19	19	Carbamidomethylation; TMT10plex; Deamidation (NQ)	69285
1039	2329	tr|D6RGI3|D6RGI3_HUMAN	56.49	251.48	4112100	3894200	3993800	2500900	2085300	2046000	3115600	3257100	2976800	3370700	1	0.95	0.97	0.61	0.51	0.5	0.76	0.79	0.72	0.82	4112100	3894200	3993800	2500900	2085300	2046000	3115600	3257100	2976800	3370700	1	0.95	0.97	0.61	0.51	0.5	0.76	0.79	0.72	0.82	19	14	6	Carbamidomethylation; TMT10plex	49006
1039	2330	Q9NVA2|SEP11_HUMAN	56.49	251.48	4112100	3894200	3993800	2500900	2085300	2046000	3115600	3257100	2976800	3370700	1	0.95	0.97	0.61	0.51	0.5	0.76	0.79	0.72	0.82	4112100	3894200	3993800	2500900	2085300	2046000	3115600	3257100	2976800	3370700	1	0.95	0.97	0.61	0.51	0.5	0.76	0.79	0.72	0.82	19	14	6	Carbamidomethylation; TMT10plex	49398
1039	2331	tr|D6RER5|D6RER5_HUMAN	56.49	251.48	4112100	3894200	3993800	2500900	2085300	2046000	3115600	3257100	2976800	3370700	1	0.95	0.97	0.61	0.51	0.5	0.76	0.79	0.72	0.82	4112100	3894200	3993800	2500900	2085300	2046000	3115600	3257100	2976800	3370700	1	0.95	0.97	0.61	0.51	0.5	0.76	0.79	0.72	0.82	19	14	6	Carbamidomethylation; TMT10plex	49809
213	1448	tr|A7XZE4|A7XZE4_HUMAN	200	251.22	1518700	1447500	1724000	1393700	1999800	1729900	7729900	8269400	22550000	8952800	1	0.95	1.14	0.92	1.32	1.14	5.09	5.45	14.85	5.9	1518700	1447500	1724000	1393700	1999800	1729900	7729900	8269400	22550000	8952800	1	0.95	1.14	0.92	1.32	1.14	5.09	5.45	14.85	5.9	10	29	3	TMT10plex	33026
953	1297	Q27J81|INF2_HUMAN	200	250.7	10946000	11943000	7170800	5397200	3784700	4039600	7491600	7136700	5177800	6392400	1	1.09	0.66	0.49	0.35	0.37	0.68	0.65	0.47	0.58	10946000	11943000	7170800	5397200	3784700	4039600	7491600	7136700	5177800	6392400	1	1.09	0.66	0.49	0.35	0.37	0.68	0.65	0.47	0.58	23	20	19	Carbamidomethylation; TMT10plex; Deamidation (NQ)	135624
953	1299	tr|A0A6Q8PGN3|A0A6Q8PGN3_HUMAN	200	250.7	10946000	11943000	7170800	5397200	3784700	4039600	7491600	7136700	5177800	6392400	1	1.09	0.66	0.49	0.35	0.37	0.68	0.65	0.47	0.58	10946000	11943000	7170800	5397200	3784700	4039600	7491600	7136700	5177800	6392400	1	1.09	0.66	0.49	0.35	0.37	0.68	0.65	0.47	0.58	23	20	19	Carbamidomethylation; TMT10plex; Deamidation (NQ)	134694
953	1300	tr|A0A6Q8PHA2|A0A6Q8PHA2_HUMAN	200	250.7	10946000	11943000	7170800	5397200	3784700	4039600	7491600	7136700	5177800	6392400	1	1.09	0.66	0.49	0.35	0.37	0.68	0.65	0.47	0.58	10946000	11943000	7170800	5397200	3784700	4039600	7491600	7136700	5177800	6392400	1	1.09	0.66	0.49	0.35	0.37	0.68	0.65	0.47	0.58	22	20	19	Carbamidomethylation; TMT10plex; Deamidation (NQ)	139129
953	1301	tr|A0A6Q8PHG2|A0A6Q8PHG2_HUMAN	200	250.7	10946000	11943000	7170800	5397200	3784700	4039600	7491600	7136700	5177800	6392400	1	1.09	0.66	0.49	0.35	0.37	0.68	0.65	0.47	0.58	10946000	11943000	7170800	5397200	3784700	4039600	7491600	7136700	5177800	6392400	1	1.09	0.66	0.49	0.35	0.37	0.68	0.65	0.47	0.58	23	20	19	Carbamidomethylation; TMT10plex; Deamidation (NQ)	135695
953	1302	tr|A0A6Q8PH71|A0A6Q8PH71_HUMAN	200	250.7	10946000	11943000	7170800	5397200	3784700	4039600	7491600	7136700	5177800	6392400	1	1.09	0.66	0.49	0.35	0.37	0.68	0.65	0.47	0.58	10946000	11943000	7170800	5397200	3784700	4039600	7491600	7136700	5177800	6392400	1	1.09	0.66	0.49	0.35	0.37	0.68	0.65	0.47	0.58	23	20	19	Carbamidomethylation; TMT10plex; Deamidation (NQ)	136119
587	1024	P30153|2AAA_HUMAN	156.53	250.68	32675000	40190000	32817000	22021000	14487000	12877000	32916000	30335000	17407000	17006000	1	1.23	1	0.67	0.44	0.39	1.01	0.93	0.53	0.52	32675000	40190000	32817000	22021000	14487000	12877000	32916000	30335000	17407000	17006000	1	1.23	1	0.67	0.44	0.39	1.01	0.93	0.53	0.52	39	22	22	Carbamidomethylation; TMT10plex; Deamidation (NQ)	65309
406	3146	Q6NZI2|CAVN1_HUMAN	200	250.46	45424000	42661000	57956000	50409000	75659000	74807000	21376000	22219000	52232000	56005000	1	0.94	1.28	1.11	1.67	1.65	0.47	0.49	1.15	1.23	45424000	42661000	57956000	50409000	75659000	74807000	21376000	22219000	52232000	56005000	1	0.94	1.28	1.11	1.67	1.65	0.47	0.49	1.15	1.23	43	19	19	TMT10plex; Deamidation (NQ)	43476
227	1618	P09493|TPM1_HUMAN	44.51	249.72	1980700	1845600	1720700	1763800	1709800	1760200	2805300	2765400	15873000	14470000	1	0.93	0.87	0.89	0.86	0.89	1.42	1.4	8.01	7.31	1980700	1845600	1720700	1763800	1709800	1760200	2805300	2765400	15873000	14470000	1	0.93	0.87	0.89	0.86	0.89	1.42	1.4	8.01	7.31	5	30	2	TMT10plex	32709
107	4132	P62937|PPIA_HUMAN	200	249.24	259960000	220350000	358680000	197650000	107070000	112090000	427650000	473200000	471500000	373400000	1	0.85	1.38	0.76	0.41	0.43	1.65	1.82	1.81	1.44	259960000	220350000	358680000	197650000	107070000	112090000	427650000	473200000	471500000	373400000	1	0.85	1.38	0.76	0.41	0.43	1.65	1.82	1.81	1.44	79	16	16	Carbamidomethylation; TMT10plex; Oxidation (M)	18012
723	1478	Q8N1F7|NUP93_HUMAN	200	249.1	30899000	36110000	15672000	13640000	10942000	9715400	23860000	21519000	10901000	14065000	1	1.17	0.51	0.44	0.35	0.31	0.77	0.7	0.35	0.46	30899000	36110000	15672000	13640000	10942000	9715400	23860000	21519000	10901000	14065000	1	1.17	0.51	0.44	0.35	0.31	0.77	0.7	0.35	0.46	29	23	23	Carbamidomethylation; TMT10plex	93488
502	1133	P52209|6PGD_HUMAN	117.47	249.07	25427000	25875000	21376000	16922000	13279000	12568000	33396000	32889000	18136000	19894000	1	1.02	0.84	0.67	0.52	0.49	1.31	1.29	0.71	0.78	25427000	25875000	21376000	16922000	13279000	12568000	33396000	32889000	18136000	19894000	1	1.02	0.84	0.67	0.52	0.49	1.31	1.29	0.71	0.78	43	21	21	Carbamidomethylation; TMT10plex; Oxidation (M); Deamidation (NQ)	53140
665	1142	P29317|EPHA2_HUMAN	200	248.87	28728000	35478000	17936000	14218000	9978600	9804500	10828000	10212000	8189200	9719200	1	1.23	0.62	0.49	0.35	0.34	0.38	0.36	0.29	0.34	28728000	35478000	17936000	14218000	9978600	9804500	10828000	10212000	8189200	9719200	1	1.23	0.62	0.49	0.35	0.34	0.38	0.36	0.29	0.34	29	24	21	Carbamidomethylation; TMT10plex	108266
959	1629	P35237|SPB6_HUMAN	128.94	248.69	15133000	14293000	14983000	7265000	6035600	5418300	12843000	13541000	10153000	9958900	1	0.94	0.99	0.48	0.4	0.36	0.85	0.89	0.67	0.66	15133000	14293000	14983000	7265000	6035600	5418300	12843000	13541000	10153000	9958900	1	0.94	0.99	0.48	0.4	0.36	0.85	0.89	0.67	0.66	52	17	17	Carbamidomethylation; TMT10plex; Deamidation (NQ)	42622
959	1630	tr|A0A024QZX5|A0A024QZX5_HUMAN	128.94	248.69	15133000	14293000	14983000	7265000	6035600	5418300	12843000	13541000	10153000	9958900	1	0.94	0.99	0.48	0.4	0.36	0.85	0.89	0.67	0.66	15133000	14293000	14983000	7265000	6035600	5418300	12843000	13541000	10153000	9958900	1	0.94	0.99	0.48	0.4	0.36	0.85	0.89	0.67	0.66	51	17	17	Carbamidomethylation; TMT10plex; Deamidation (NQ)	43024
959	1632	tr|A0A087X1N8|A0A087X1N8_HUMAN	128.94	248.69	15133000	14293000	14983000	7265000	6035600	5418300	12843000	13541000	10153000	9958900	1	0.94	0.99	0.48	0.4	0.36	0.85	0.89	0.67	0.66	15133000	14293000	14983000	7265000	6035600	5418300	12843000	13541000	10153000	9958900	1	0.94	0.99	0.48	0.4	0.36	0.85	0.89	0.67	0.66	49	17	17	Carbamidomethylation; TMT10plex; Deamidation (NQ)	44822
1070	1320	O60701|UGDH_HUMAN	200	247.88	11459000	11237000	8863400	7892900	5489600	5932800	17657000	17563000	12347000	11081000	1	0.98	0.77	0.69	0.48	0.52	1.54	1.53	1.08	0.97	11459000	11237000	8863400	7892900	5489600	5932800	17657000	17563000	12347000	11081000	1	0.98	0.77	0.69	0.48	0.52	1.54	1.53	1.08	0.97	45	18	18	Carbamidomethylation; TMT10plex; Deamidation (NQ)	55024
666	1506	O75131|CPNE3_HUMAN	93.81	247.27	31017000	34654000	22649000	23371000	14574000	17164000	20720000	21103000	18315000	16936000	1	1.12	0.73	0.75	0.47	0.55	0.67	0.68	0.59	0.55	31017000	34654000	22649000	23371000	14574000	17164000	20720000	21103000	18315000	16936000	1	1.12	0.73	0.75	0.47	0.55	0.67	0.68	0.59	0.55	34	20	19	Carbamidomethylation; TMT10plex	60131
984	1352	tr|E9PHM6|E9PHM6_HUMAN	84.7	246.61	9482400	10708000	5073100	4260200	3674200	3784300	5723900	5423500	3761600	3771400	1	1.13	0.53	0.45	0.39	0.4	0.6	0.57	0.4	0.4	9482400	10708000	5073100	4260200	3674200	3784300	5723900	5423500	3761600	3771400	1	1.13	0.53	0.45	0.39	0.4	0.6	0.57	0.4	0.4	4	23	19	TMT10plex; Deamidation (NQ)	629794
984	1353	tr|F6QMI7|F6QMI7_HUMAN	84.7	246.61	9482400	10708000	5073100	4260200	3674200	3784300	5723900	5423500	3761600	3771400	1	1.13	0.53	0.45	0.39	0.4	0.6	0.57	0.4	0.4	9482400	10708000	5073100	4260200	3674200	3784300	5723900	5423500	3761600	3771400	1	1.13	0.53	0.45	0.39	0.4	0.6	0.57	0.4	0.4	4	23	19	TMT10plex; Deamidation (NQ)	633674
984	1420	tr|F8W9J4|F8W9J4_HUMAN	84.7	246.61	9482400	10708000	5073100	4260200	3674200	3784300	5723900	5423500	3761600	3771400	1	1.13	0.53	0.45	0.39	0.4	0.6	0.57	0.4	0.4	9482400	10708000	5073100	4260200	3674200	3784300	5723900	5423500	3761600	3771400	1	1.13	0.53	0.45	0.39	0.4	0.6	0.57	0.4	0.4	3	23	19	TMT10plex; Deamidation (NQ)	847987
984	1421	Q03001|DYST_HUMAN	84.7	246.61	9482400	10708000	5073100	4260200	3674200	3784300	5723900	5423500	3761600	3771400	1	1.13	0.53	0.45	0.39	0.4	0.6	0.57	0.4	0.4	9482400	10708000	5073100	4260200	3674200	3784300	5723900	5423500	3761600	3771400	1	1.13	0.53	0.45	0.39	0.4	0.6	0.57	0.4	0.4	3	23	19	TMT10plex; Deamidation (NQ)	860679
984	1422	tr|A0A7P0T890|A0A7P0T890_HUMAN	84.7	246.61	9482400	10708000	5073100	4260200	3674200	3784300	5723900	5423500	3761600	3771400	1	1.13	0.53	0.45	0.39	0.4	0.6	0.57	0.4	0.4	9482400	10708000	5073100	4260200	3674200	3784300	5723900	5423500	3761600	3771400	1	1.13	0.53	0.45	0.39	0.4	0.6	0.57	0.4	0.4	3	23	19	TMT10plex; Deamidation (NQ)	888399
907	2234	tr|H0Y2Y8|H0Y2Y8_HUMAN	111.05	246.43	11805000	12189000	7473000	10224000	5878000	7115000	12917000	12693000	16021000	13886000	1	1.03	0.63	0.87	0.5	0.6	1.09	1.08	1.36	1.18	11805000	12189000	7473000	10224000	5878000	7115000	12917000	12693000	16021000	13886000	1	1.03	0.63	0.87	0.5	0.6	1.09	1.08	1.36	1.18	41	16	16	Carbamidomethylation; TMT10plex; Oxidation (M)	57643
907	2235	Q15942|ZYX_HUMAN	111.05	246.43	11805000	12189000	7473000	10224000	5878000	7115000	12917000	12693000	16021000	13886000	1	1.03	0.63	0.87	0.5	0.6	1.09	1.08	1.36	1.18	11805000	12189000	7473000	10224000	5878000	7115000	12917000	12693000	16021000	13886000	1	1.03	0.63	0.87	0.5	0.6	1.09	1.08	1.36	1.18	39	16	16	Carbamidomethylation; TMT10plex; Oxidation (M)	61277
662	1341	P05091|ALDH2_HUMAN	64.07	246.28	23162000	21681000	21402000	16838000	16139000	15986000	18208000	18305000	11464000	12317000	1	0.94	0.92	0.73	0.7	0.69	0.79	0.79	0.49	0.53	23162000	21681000	21402000	16838000	16139000	15986000	18208000	18305000	11464000	12317000	1	0.94	0.92	0.73	0.7	0.69	0.79	0.79	0.49	0.53	42	19	17	Carbamidomethylation; TMT10plex	56381
745	1041	O95782|AP2A1_HUMAN	116.28	246.25	12042000	13015000	8476000	6199400	4443700	4479800	7794300	7747000	4897300	4976100	1	1.08	0.7	0.51	0.37	0.37	0.65	0.64	0.41	0.41	12042000	13015000	8476000	6199400	4443700	4479800	7794300	7747000	4897300	4976100	1	1.08	0.7	0.51	0.37	0.37	0.65	0.64	0.41	0.41	22	29	20	Carbamidomethylation; TMT10plex	107546
955	1491	P42892|ECE1_HUMAN	125.79	246.11	16933000	18039000	10206000	7161200	6546100	6631700	15515000	14597000	8483700	8552100	1	1.07	0.6	0.42	0.39	0.39	0.92	0.86	0.5	0.51	16933000	18039000	10206000	7161200	6546100	6631700	15515000	14597000	8483700	8552100	1	1.07	0.6	0.42	0.39	0.39	0.92	0.86	0.5	0.51	25	16	16	TMT10plex; Deamidation (NQ)	87164
955	1507	tr|A0A3B3ISF9|A0A3B3ISF9_HUMAN	125.79	246.11	16933000	18039000	10206000	7161200	6546100	6631700	15515000	14597000	8483700	8552100	1	1.07	0.6	0.42	0.39	0.39	0.92	0.86	0.5	0.51	16933000	18039000	10206000	7161200	6546100	6631700	15515000	14597000	8483700	8552100	1	1.07	0.6	0.42	0.39	0.39	0.92	0.86	0.5	0.51	23	16	16	TMT10plex; Deamidation (NQ)	94479
686	907	P45974|UBP5_HUMAN	58.13	246.1	22128000	22197000	17914000	15964000	11852000	11029000	24437000	23744000	17286000	15952000	1	1	0.81	0.72	0.54	0.5	1.1	1.07	0.78	0.72	22128000	22197000	17914000	15964000	11852000	11029000	24437000	23744000	17286000	15952000	1	1	0.81	0.72	0.54	0.5	1.1	1.07	0.78	0.72	32	26	24	Carbamidomethylation; TMT10plex	95786
716	1992	P00387|NB5R3_HUMAN	200	245.98	36004000	41393000	18836000	14689000	12187000	12937000	22285000	21460000	14150000	13678000	1	1.15	0.52	0.41	0.34	0.36	0.62	0.6	0.39	0.38	36004000	41393000	18836000	14689000	12187000	12937000	22285000	21460000	14150000	13678000	1	1.15	0.52	0.41	0.34	0.36	0.62	0.6	0.39	0.38	68	16	16	Carbamidomethylation; TMT10plex	34235
1537	2397	O94760|DDAH1_HUMAN	88.86	245.93	9033800	8945900	10049000	6887000	4333100	4681900	5484500	5402800	5685300	5352300	1	0.99	1.11	0.76	0.48	0.52	0.61	0.6	0.63	0.59	9033800	8945900	10049000	6887000	4333100	4681900	5484500	5402800	5685300	5352300	1	0.99	1.11	0.76	0.48	0.52	0.61	0.6	0.63	0.59	57	13	12	Carbamidomethylation; TMT10plex	31122
554	1317	tr|A0A7P0T9I9|A0A7P0T9I9_HUMAN	200	245.61	68291000	60570000	63271000	34553000	19904000	19148000	39152000	37442000	26237000	24861000	1	0.89	0.93	0.51	0.29	0.28	0.57	0.55	0.38	0.36	68291000	60570000	63271000	34553000	19904000	19148000	39152000	37442000	26237000	24861000	1	0.89	0.93	0.51	0.29	0.28	0.57	0.55	0.38	0.36	42	20	20	Carbamidomethylation; TMT10plex	55237
554	1340	P43490|NAMPT_HUMAN	200	245.61	68291000	60570000	63271000	34553000	19904000	19148000	39152000	37442000	26237000	24861000	1	0.89	0.93	0.51	0.29	0.28	0.57	0.55	0.38	0.36	68291000	60570000	63271000	34553000	19904000	19148000	39152000	37442000	26237000	24861000	1	0.89	0.93	0.51	0.29	0.28	0.57	0.55	0.38	0.36	42	20	20	Carbamidomethylation; TMT10plex	55521
991	1111	Q9NZB2|F120A_HUMAN	84.72	245.37	12086000	12245000	7462400	6457800	5324700	5562300	8504300	8147200	6176200	6280700	1	1.01	0.62	0.53	0.44	0.46	0.7	0.67	0.51	0.52	12086000	12245000	7462400	6457800	5324700	5562300	8504300	8147200	6176200	6280700	1	1.01	0.62	0.53	0.44	0.46	0.7	0.67	0.51	0.52	24	22	21	Carbamidomethylation; TMT10plex; Deamidation (NQ)	121888
559	1492	P55809|SCOT1_HUMAN	200	245.22	11763000	12566000	11158000	11203000	13735000	15064000	47106000	50030000	52666000	54395000	1	1.07	0.95	0.95	1.17	1.28	4	4.25	4.48	4.62	11763000	12566000	11158000	11203000	13735000	15064000	47106000	50030000	52666000	54395000	1	1.07	0.95	0.95	1.17	1.28	4	4.25	4.48	4.62	43	21	21	Carbamidomethylation; TMT10plex; Oxidation (M); Deamidation (NQ); SILAS 15N(2)	56158
420	2582	tr|D6RD18|D6RD18_HUMAN	102.95	245.07	50531000	44858000	73622000	85989000	94068000	111510000	54612000	61497000	83651000	91438000	1	0.89	1.46	1.7	1.86	2.21	1.08	1.22	1.66	1.81	50531000	44858000	73622000	85989000	94068000	111510000	54612000	61497000	83651000	91438000	1	0.89	1.46	1.7	1.86	2.21	1.08	1.22	1.66	1.81	35	17	16	TMT10plex	30474
420	2642	tr|D6R9P3|D6R9P3_HUMAN	102.95	245.07	50531000	44858000	73622000	85989000	94068000	111510000	54612000	61497000	83651000	91438000	1	0.89	1.46	1.7	1.86	2.21	1.08	1.22	1.66	1.81	50531000	44858000	73622000	85989000	94068000	111510000	54612000	61497000	83651000	91438000	1	0.89	1.46	1.7	1.86	2.21	1.08	1.22	1.66	1.81	36	17	16	TMT10plex	30303
420	2652	tr|D6RBZ0|D6RBZ0_HUMAN	102.95	245.07	50531000	44858000	73622000	85989000	94068000	111510000	54612000	61497000	83651000	91438000	1	0.89	1.46	1.7	1.86	2.21	1.08	1.22	1.66	1.81	50531000	44858000	73622000	85989000	94068000	111510000	54612000	61497000	83651000	91438000	1	0.89	1.46	1.7	1.86	2.21	1.08	1.22	1.66	1.81	31	17	16	TMT10plex	35682
484	4641	P09211|GSTP1_HUMAN	200	244.75	13790000	14708000	17223000	13811000	9340200	8809500	42555000	39723000	24469000	22365000	1	1.07	1.25	1	0.68	0.64	3.09	2.88	1.77	1.62	13790000	14708000	17223000	13811000	9340200	8809500	42555000	39723000	24469000	22365000	1	1.07	1.25	1	0.68	0.64	3.09	2.88	1.77	1.62	60	12	11	Carbamidomethylation; TMT10plex; Deamidation (NQ)	23356
693	1265	Q9H0D6|XRN2_HUMAN	105.12	244.42	25794000	26625000	14941000	18265000	12505000	13162000	15241000	14999000	10601000	11162000	1	1.03	0.58	0.71	0.48	0.51	0.59	0.58	0.41	0.43	25794000	26625000	14941000	18265000	12505000	13162000	15241000	14999000	10601000	11162000	1	1.03	0.58	0.71	0.48	0.51	0.59	0.58	0.41	0.43	30	25	25	Carbamidomethylation; TMT10plex	108583
558	1027	P08243|ASNS_HUMAN	147.5	243.9	22962000	22855000	16927000	24453000	19536000	18207000	56601000	54235000	22753000	21183000	1	1	0.74	1.06	0.85	0.79	2.46	2.36	0.99	0.92	22962000	22855000	16927000	24453000	19536000	18207000	56601000	54235000	22753000	21183000	1	1	0.74	1.06	0.85	0.79	2.46	2.36	0.99	0.92	41	21	21	Carbamidomethylation; TMT10plex	64370
1319	2072	P13798|ACPH_HUMAN	200	243.49	10111000	9112300	6391500	5022600	3798000	3620600	12037000	12052000	6910100	6915100	1	0.9	0.63	0.5	0.38	0.36	1.19	1.19	0.68	0.68	10111000	9112300	6391500	5022600	3798000	3620600	12037000	12052000	6910100	6915100	1	0.9	0.63	0.5	0.38	0.36	1.19	1.19	0.68	0.68	23	15	15	Carbamidomethylation; TMT10plex	81225
1319	2073	tr|C9JIF9|C9JIF9_HUMAN	200	243.49	10111000	9112300	6391500	5022600	3798000	3620600	12037000	12052000	6910100	6915100	1	0.9	0.63	0.5	0.38	0.36	1.19	1.19	0.68	0.68	10111000	9112300	6391500	5022600	3798000	3620600	12037000	12052000	6910100	6915100	1	0.9	0.63	0.5	0.38	0.36	1.19	1.19	0.68	0.68	23	15	15	Carbamidomethylation; TMT10plex	81674
400	1912	Q9UKM9|RALY_HUMAN	200	243.26	959200	968830	1654600	1947700	3471200	3549100	366410	350240	357230	569070	1	1.01	1.72	2.03	3.62	3.7	0.38	0.37	0.37	0.59	959200	968830	1654600	1947700	3471200	3549100	366410	350240	357230	569070	1	1.01	1.72	2.03	3.62	3.7	0.38	0.37	0.37	0.59	25	20	3	TMT10plex	32463
797	1206	Q93008|USP9X_HUMAN	150.51	243.19	19386000	21679000	10074000	8366000	7578300	7126700	13188000	12180000	8551600	8447200	1	1.12	0.52	0.43	0.39	0.37	0.68	0.63	0.44	0.44	19386000	21679000	10074000	8366000	7578300	7126700	13188000	12180000	8551600	8447200	1	1.12	0.52	0.43	0.39	0.37	0.68	0.63	0.44	0.44	11	26	26	Carbamidomethylation; TMT10plex	290461
804	1202	tr|A0A7P0T9L3|A0A7P0T9L3_HUMAN	200	242.91	15912000	16050000	11161000	7887800	5445100	4865900	10639000	9401400	6651800	7519800	1	1.01	0.7	0.5	0.34	0.31	0.67	0.59	0.42	0.47	15912000	16050000	11161000	7887800	5445100	4865900	10639000	9401400	6651800	7519800	1	1.01	0.7	0.5	0.34	0.31	0.67	0.59	0.42	0.47	21	25	14	Carbamidomethylation; TMT10plex	90391
804	1235	tr|A0A7P0TAQ3|A0A7P0TAQ3_HUMAN	200	242.91	15912000	16050000	11161000	7887800	5445100	4865900	10639000	9401400	6651800	7519800	1	1.01	0.7	0.5	0.34	0.31	0.67	0.59	0.42	0.47	15912000	16050000	11161000	7887800	5445100	4865900	10639000	9401400	6651800	7519800	1	1.01	0.7	0.5	0.34	0.31	0.67	0.59	0.42	0.47	19	25	14	Carbamidomethylation; TMT10plex	98737
804	1236	tr|A0A669KAX4|A0A669KAX4_HUMAN	200	242.91	15912000	16050000	11161000	7887800	5445100	4865900	10639000	9401400	6651800	7519800	1	1.01	0.7	0.5	0.34	0.31	0.67	0.59	0.42	0.47	15912000	16050000	11161000	7887800	5445100	4865900	10639000	9401400	6651800	7519800	1	1.01	0.7	0.5	0.34	0.31	0.67	0.59	0.42	0.47	18	25	14	Carbamidomethylation; TMT10plex	102526
804	1237	tr|K4DI93|K4DI93_HUMAN	200	242.91	15912000	16050000	11161000	7887800	5445100	4865900	10639000	9401400	6651800	7519800	1	1.01	0.7	0.5	0.34	0.31	0.67	0.59	0.42	0.47	15912000	16050000	11161000	7887800	5445100	4865900	10639000	9401400	6651800	7519800	1	1.01	0.7	0.5	0.34	0.31	0.67	0.59	0.42	0.47	18	25	14	Carbamidomethylation; TMT10plex	102756
804	1238	Q13620|CUL4B_HUMAN	200	242.91	15912000	16050000	11161000	7887800	5445100	4865900	10639000	9401400	6651800	7519800	1	1.01	0.7	0.5	0.34	0.31	0.67	0.59	0.42	0.47	15912000	16050000	11161000	7887800	5445100	4865900	10639000	9401400	6651800	7519800	1	1.01	0.7	0.5	0.34	0.31	0.67	0.59	0.42	0.47	18	25	14	Carbamidomethylation; TMT10plex	103982
804	1239	tr|A0A7P0T954|A0A7P0T954_HUMAN	200	242.91	15912000	16050000	11161000	7887800	5445100	4865900	10639000	9401400	6651800	7519800	1	1.01	0.7	0.5	0.34	0.31	0.67	0.59	0.42	0.47	15912000	16050000	11161000	7887800	5445100	4865900	10639000	9401400	6651800	7519800	1	1.01	0.7	0.5	0.34	0.31	0.67	0.59	0.42	0.47	17	25	14	Carbamidomethylation; TMT10plex	106859
1114	2145	Q96KP4|CNDP2_HUMAN	76.28	242.86	12340000	11922000	12339000	12862000	5930700	6801500	9982500	10090000	8328400	9212200	1	0.97	1	1.04	0.48	0.55	0.81	0.82	0.67	0.75	12340000	11922000	12339000	12862000	5930700	6801500	9982500	10090000	8328400	9212200	1	0.97	1	1.04	0.48	0.55	0.81	0.82	0.67	0.75	34	14	14	Carbamidomethylation; TMT10plex	52879
536	1251	P41091|IF2G_HUMAN	104.2	242.72	41421000	39388000	37966000	25201000	19098000	16884000	40366000	42222000	29042000	28615000	1	0.95	0.92	0.61	0.46	0.41	0.97	1.02	0.7	0.69	41421000	39388000	37966000	25201000	19098000	16884000	40366000	42222000	29042000	28615000	1	0.95	0.92	0.61	0.46	0.41	0.97	1.02	0.7	0.69	48	21	21	Carbamidomethylation; TMT10plex	51110
879	2327	P39748|FEN1_HUMAN	132.6	242.62	25079000	23909000	23807000	24237000	14054000	12216000	34649000	34375000	28919000	32105000	1	0.95	0.95	0.97	0.56	0.49	1.38	1.37	1.15	1.28	25079000	23909000	23807000	24237000	14054000	12216000	34649000	34375000	28919000	32105000	1	0.95	0.95	0.97	0.56	0.49	1.38	1.37	1.15	1.28	56	17	16	Carbamidomethylation; TMT10plex	42593
956	1343	P46063|RECQ1_HUMAN	133.77	242.26	8041400	7675400	6552700	9026500	6087500	7034100	17865000	18012000	10249000	11160000	1	0.95	0.81	1.12	0.76	0.87	2.22	2.24	1.27	1.39	8041400	7675400	6552700	9026500	6087500	7034100	17865000	18012000	10249000	11160000	1	0.95	0.81	1.12	0.76	0.87	2.22	2.24	1.27	1.39	27	18	18	Carbamidomethylation; TMT10plex	73457
1397	2336	Q8NFH5|NUP35_HUMAN	87.47	242	8409500	8577300	10159000	11906000	18051000	20229000	10366000	11061000	13781000	13376000	1	1.02	1.21	1.42	2.15	2.41	1.23	1.32	1.64	1.59	8409500	8577300	10159000	11906000	18051000	20229000	10366000	11061000	13781000	13376000	1	1.02	1.21	1.42	2.15	2.41	1.23	1.32	1.64	1.59	55	13	13	Carbamidomethylation; TMT10plex	34774
929	1158	Q8WX93|PALLD_HUMAN	95.26	241.24	13337000	12920000	8833400	5804200	5346300	5339600	13578000	14107000	10424000	10303000	1	0.97	0.66	0.44	0.4	0.4	1.02	1.06	0.78	0.77	13337000	12920000	8833400	5804200	5346300	5339600	13578000	14107000	10424000	10303000	1	0.97	0.66	0.44	0.4	0.4	1.02	1.06	0.78	0.77	17	20	19	Carbamidomethylation; TMT10plex	150564
946	1687	P13804|ETFA_HUMAN	84	240.91	18026000	16174000	19628000	23314000	28635000	30018000	28375000	30361000	36571000	36533000	1	0.9	1.09	1.29	1.59	1.67	1.57	1.68	2.03	2.03	18026000	16174000	19628000	23314000	28635000	30018000	28375000	30361000	36571000	36533000	1	0.9	1.09	1.29	1.59	1.67	1.57	1.68	2.03	2.03	53	14	14	Carbamidomethylation; TMT10plex	35080
1043	1267	O95373|IPO7_HUMAN	121.47	240.51	14618000	16301000	8375900	7287800	5904800	6174300	11289000	11011000	7028700	7155600	1	1.12	0.57	0.5	0.4	0.42	0.77	0.75	0.48	0.49	14618000	16301000	8375900	7287800	5904800	6174300	11289000	11011000	7028700	7155600	1	1.12	0.57	0.5	0.4	0.42	0.77	0.75	0.48	0.49	21	19	18	Carbamidomethylation; TMT10plex	119516
510	4499	P29966|MARCS_HUMAN	200	239.8	28559000	25434000	44972000	58697000	64095000	76988000	21462000	22083000	47815000	48721000	1	0.89	1.57	2.06	2.24	2.7	0.75	0.77	1.67	1.71	28559000	25434000	44972000	58697000	64095000	76988000	21462000	22083000	47815000	48721000	1	0.89	1.57	2.06	2.24	2.7	0.75	0.77	1.67	1.71	61	13	13	Carbamidomethylation; TMT10plex	31555
1037	1877	P36551|HEM6_HUMAN	102.39	239.63	17570000	16990000	16773000	10256000	9641400	8745600	7992000	7594200	6693200	6937600	1	0.97	0.95	0.58	0.55	0.5	0.45	0.43	0.38	0.39	17570000	16990000	16773000	10256000	9641400	8745600	7992000	7594200	6693200	6937600	1	0.97	0.95	0.58	0.55	0.5	0.45	0.43	0.38	0.39	38	16	16	Carbamidomethylation; TMT10plex	50152
230	2102	P07195|LDHB_HUMAN	200	239.52	53726000	51627000	47810000	55160000	25866000	23904000	97055000	90107000	42116000	52216000	1	0.96	0.89	1.03	0.48	0.44	1.81	1.68	0.78	0.97	53726000	51627000	47810000	55160000	25866000	23904000	97055000	90107000	42116000	52216000	1	0.96	0.89	1.03	0.48	0.44	1.81	1.68	0.78	0.97	42	17	15	Carbamidomethylation; TMT10plex	36639
230	2103	tr|A0A5F9ZHM4|A0A5F9ZHM4_HUMAN	200	239.52	53726000	51627000	47810000	55160000	25866000	23904000	97055000	90107000	42116000	52216000	1	0.96	0.89	1.03	0.48	0.44	1.81	1.68	0.78	0.97	53726000	51627000	47810000	55160000	25866000	23904000	97055000	90107000	42116000	52216000	1	0.96	0.89	1.03	0.48	0.44	1.81	1.68	0.78	0.97	41	17	15	Carbamidomethylation; TMT10plex	37413
823	2803	Q15417|CNN3_HUMAN	200	239.43	22889000	21857000	17063000	17733000	10720000	11741000	7662900	7404000	6417900	6891100	1	0.95	0.75	0.77	0.47	0.51	0.33	0.32	0.28	0.3	22889000	21857000	17063000	17733000	10720000	11741000	7662900	7404000	6417900	6891100	1	0.95	0.75	0.77	0.47	0.51	0.33	0.32	0.28	0.3	43	15	14	Carbamidomethylation; TMT10plex; Oxidation (M)	36414
84	3357	P16403|H12_HUMAN	200	239.36	1634400	2962200	1410300	2929900	6805500	8490000	2004400	3379900	14007000	3800000	1	1.81	0.86	1.79	4.16	5.19	1.23	2.07	8.57	2.32	1634400	2962200	1410300	2929900	6805500	8490000	2004400	3379900	14007000	3800000	1	1.81	0.86	1.79	4.16	5.19	1.23	2.07	8.57	2.32	10	24	5	TMT10plex	21365
667	1427	tr|E9PKG1|E9PKG1_HUMAN	119.9	239.2	41416000	36504000	37753000	25521000	15529000	15419000	26110000	26908000	20381000	22475000	1	0.88	0.91	0.62	0.37	0.37	0.63	0.65	0.49	0.54	41416000	36504000	37753000	25521000	15529000	15419000	26110000	26908000	20381000	22475000	1	0.88	0.91	0.62	0.37	0.37	0.63	0.65	0.49	0.54	60	18	18	Carbamidomethylation; TMT10plex	37709
667	1431	Q99873|ANM1_HUMAN	119.9	239.2	41416000	36504000	37753000	25521000	15529000	15419000	26110000	26908000	20381000	22475000	1	0.88	0.91	0.62	0.37	0.37	0.63	0.65	0.49	0.54	41416000	36504000	37753000	25521000	15529000	15419000	26110000	26908000	20381000	22475000	1	0.88	0.91	0.62	0.37	0.37	0.63	0.65	0.49	0.54	52	18	18	Carbamidomethylation; TMT10plex	42462
573	1370	tr|A0A7P0TAG1|A0A7P0TAG1_HUMAN	109.51	239.18	46691000	43750000	45574000	55209000	48435000	50755000	24376000	23682000	21120000	20484000	1	0.94	0.98	1.18	1.04	1.09	0.52	0.51	0.45	0.44	46691000	43750000	45574000	55209000	48435000	50755000	24376000	23682000	21120000	20484000	1	0.94	0.98	1.18	1.04	1.09	0.52	0.51	0.45	0.44	42	21	21	Carbamidomethylation; TMT10plex; Oxidation (M)	64786
573	1367	tr|A0A7P0TAX2|A0A7P0TAX2_HUMAN	109.51	239.18	46691000	43750000	45574000	55209000	48435000	50755000	24376000	23682000	21120000	20484000	1	0.94	0.98	1.18	1.04	1.09	0.52	0.51	0.45	0.44	46691000	43750000	45574000	55209000	48435000	50755000	24376000	23682000	21120000	20484000	1	0.94	0.98	1.18	1.04	1.09	0.52	0.51	0.45	0.44	40	21	21	Carbamidomethylation; TMT10plex; Oxidation (M)	68255
573	1368	tr|A0A7P0TBE2|A0A7P0TBE2_HUMAN	109.51	239.18	46691000	43750000	45574000	55209000	48435000	50755000	24376000	23682000	21120000	20484000	1	0.94	0.98	1.18	1.04	1.09	0.52	0.51	0.45	0.44	46691000	43750000	45574000	55209000	48435000	50755000	24376000	23682000	21120000	20484000	1	0.94	0.98	1.18	1.04	1.09	0.52	0.51	0.45	0.44	40	21	21	Carbamidomethylation; TMT10plex; Oxidation (M)	68839
573	1369	P10515|ODP2_HUMAN	109.51	239.18	46691000	43750000	45574000	55209000	48435000	50755000	24376000	23682000	21120000	20484000	1	0.94	0.98	1.18	1.04	1.09	0.52	0.51	0.45	0.44	46691000	43750000	45574000	55209000	48435000	50755000	24376000	23682000	21120000	20484000	1	0.94	0.98	1.18	1.04	1.09	0.52	0.51	0.45	0.44	40	21	21	Carbamidomethylation; TMT10plex; Oxidation (M)	68997
573	1393	tr|A0A7P0Z4G4|A0A7P0Z4G4_HUMAN	109.51	239.18	46691000	43750000	45574000	55209000	48435000	50755000	24376000	23682000	21120000	20484000	1	0.94	0.98	1.18	1.04	1.09	0.52	0.51	0.45	0.44	46691000	43750000	45574000	55209000	48435000	50755000	24376000	23682000	21120000	20484000	1	0.94	0.98	1.18	1.04	1.09	0.52	0.51	0.45	0.44	46	21	21	Carbamidomethylation; TMT10plex; Oxidation (M)	59873
1203	2160	P61160|ARP2_HUMAN	69.44	238.91	22028000	21068000	18696000	15686000	10561000	11631000	19656000	19515000	13624000	16393000	1	0.96	0.85	0.71	0.48	0.53	0.89	0.89	0.62	0.74	22028000	21068000	18696000	15686000	10561000	11631000	19656000	19515000	13624000	16393000	1	0.96	0.85	0.71	0.48	0.53	0.89	0.89	0.62	0.74	44	15	14	Carbamidomethylation; TMT10plex; Oxidation (M); Deamidation (NQ); SILAS 15N(2)	44761
779	1199	P08240|SRPRA_HUMAN	66.5	238.77	19740000	19958000	16065000	21451000	17017000	15161000	13344000	13427000	9623700	11851000	1	1.01	0.81	1.09	0.86	0.77	0.68	0.68	0.49	0.6	19740000	19958000	16065000	21451000	17017000	15161000	13344000	13427000	9623700	11851000	1	1.01	0.81	1.09	0.86	0.77	0.68	0.68	0.49	0.6	35	19	19	Carbamidomethylation; TMT10plex; Oxidation (M); Deamidation (NQ); SILAS 15N(2)	69811
634	1372	Q13740|CD166_HUMAN	97.68	238.73	34705000	39369000	22318000	18761000	19827000	16345000	15571000	14722000	16554000	19305000	1	1.13	0.64	0.54	0.57	0.47	0.45	0.42	0.48	0.56	34705000	39369000	22318000	18761000	19827000	16345000	15571000	14722000	16554000	19305000	1	1.13	0.64	0.54	0.57	0.47	0.45	0.42	0.48	0.56	41	21	21	Carbamidomethylation; TMT10plex	65102
893	1396	Q9UHB9|SRP68_HUMAN	75.75	238.69	13774000	13247000	9971600	8711200	7110700	6370100	11791000	11196000	6813100	7309400	1	0.96	0.72	0.63	0.52	0.46	0.86	0.81	0.49	0.53	13774000	13247000	9971600	8711200	7110700	6370100	11791000	11196000	6813100	7309400	1	0.96	0.72	0.63	0.52	0.46	0.86	0.81	0.49	0.53	34	18	18	Carbamidomethylation; TMT10plex; Deamidation (NQ)	70730
491	1249	P14868|SYDC_HUMAN	63.97	238.32	39628000	37716000	38591000	27253000	22763000	19626000	33553000	35322000	24698000	26474000	1	0.95	0.97	0.69	0.57	0.5	0.85	0.89	0.62	0.67	39628000	37716000	38591000	27253000	22763000	19626000	33553000	35322000	24698000	26474000	1	0.95	0.97	0.69	0.57	0.5	0.85	0.89	0.62	0.67	52	26	26	Carbamidomethylation; TMT10plex	57136
796	1710	Q5T4S7|UBR4_HUMAN	86.36	238.04	11184000	12768000	6209000	5570400	4780300	4599800	8437800	8050300	4722000	5157800	1	1.14	0.56	0.5	0.43	0.41	0.75	0.72	0.42	0.46	11184000	12768000	6209000	5570400	4780300	4599800	8437800	8050300	4722000	5157800	1	1.14	0.56	0.5	0.43	0.41	0.75	0.72	0.42	0.46	6	31	31	Carbamidomethylation; TMT10plex	573849
1702	2052	P22059|OSBP1_HUMAN	78.01	237.98	6046900	6119500	4481200	3826900	2795000	3241700	5116900	4871000	3499300	3526100	1	1.01	0.74	0.63	0.46	0.54	0.85	0.81	0.58	0.58	6046900	6119500	4481200	3826900	2795000	3241700	5116900	4871000	3499300	3526100	1	1.01	0.74	0.63	0.46	0.54	0.85	0.81	0.58	0.58	22	13	13	Carbamidomethylation; TMT10plex	89421
1033	1298	Q9UNX4|WDR3_HUMAN	74.68	237.89	11425000	12254000	7295000	7165400	5967200	5701000	8970200	8857900	5856000	6282200	1	1.07	0.64	0.63	0.52	0.5	0.79	0.78	0.51	0.55	11425000	12254000	7295000	7165400	5967200	5701000	8970200	8857900	5856000	6282200	1	1.07	0.64	0.63	0.52	0.5	0.79	0.78	0.51	0.55	23	18	18	Carbamidomethylation; TMT10plex	106099
81	2953	P10412|H14_HUMAN	137.34	237.69	2551200	3099400	2201800	3785600	4980200	6353900	1498200	1644600	2307600	1759600	1	1.21	0.86	1.48	1.95	2.49	0.59	0.64	0.9	0.69	2551200	3099400	2201800	3785600	4980200	6353900	1498200	1644600	2307600	1759600	1	1.21	0.86	1.48	1.95	2.49	0.59	0.64	0.9	0.69	16	23	4	TMT10plex	21865
508	4713	P63241|IF5A1_HUMAN	128.26	237.63	15016000	12281000	12014000	24828000	10848000	11930000	31985000	35006000	21318000	11780000	1	0.82	0.8	1.65	0.72	0.79	2.13	2.33	1.42	0.78	15016000	12281000	12014000	24828000	10848000	11930000	31985000	35006000	21318000	11780000	1	0.82	0.8	1.65	0.72	0.79	2.13	2.33	1.42	0.78	23	15	4	TMT10plex	16832
508	4722	tr|I3L504|I3L504_HUMAN	128.26	237.63	15016000	12281000	12014000	24828000	10848000	11930000	31985000	35006000	21318000	11780000	1	0.82	0.8	1.65	0.72	0.79	2.13	2.33	1.42	0.78	15016000	12281000	12014000	24828000	10848000	11930000	31985000	35006000	21318000	11780000	1	0.82	0.8	1.65	0.72	0.79	2.13	2.33	1.42	0.78	19	15	4	TMT10plex	20504
508	4885	tr|I3L397|I3L397_HUMAN	128.26	237.63	15016000	12281000	12014000	24828000	10848000	11930000	31985000	35006000	21318000	11780000	1	0.82	0.8	1.65	0.72	0.79	2.13	2.33	1.42	0.78	15016000	12281000	12014000	24828000	10848000	11930000	31985000	35006000	21318000	11780000	1	0.82	0.8	1.65	0.72	0.79	2.13	2.33	1.42	0.78	25	15	4	TMT10plex	16019
1206	2714	P30519|HMOX2_HUMAN	76.93	236.83	9318900	10303000	9208400	6766000	5607200	4733800	5876400	5466700	4214500	4478400	1	1.11	0.99	0.73	0.6	0.51	0.63	0.59	0.45	0.48	9318900	10303000	9208400	6766000	5607200	4733800	5876400	5466700	4214500	4478400	1	1.11	0.99	0.73	0.6	0.51	0.63	0.59	0.45	0.48	56	15	15	Carbamidomethylation; TMT10plex; Oxidation (M)	36033
1206	2721	tr|A0A087WT44|A0A087WT44_HUMAN	76.93	236.83	9318900	10303000	9208400	6766000	5607200	4733800	5876400	5466700	4214500	4478400	1	1.11	0.99	0.73	0.6	0.51	0.63	0.59	0.45	0.48	9318900	10303000	9208400	6766000	5607200	4733800	5876400	5466700	4214500	4478400	1	1.11	0.99	0.73	0.6	0.51	0.63	0.59	0.45	0.48	48	15	15	Carbamidomethylation; TMT10plex; Oxidation (M)	41669
989	1688	P43121|MUC18_HUMAN	106.7	236.58	15294000	17591000	8628400	6833500	7135800	6952200	12507000	11736000	7869800	8191900	1	1.15	0.56	0.45	0.47	0.45	0.82	0.77	0.51	0.54	15294000	17591000	8628400	6833500	7135800	6952200	12507000	11736000	7869800	8191900	1	1.15	0.56	0.45	0.47	0.45	0.82	0.77	0.51	0.54	31	15	15	Carbamidomethylation; TMT10plex	71608
805	1114	P42285|MTREX_HUMAN	52.24	235.89	13417000	13713000	8848900	9084900	6587400	7015000	14067000	13463000	7801500	8359000	1	1.02	0.66	0.68	0.49	0.52	1.05	1	0.58	0.62	13417000	13713000	8848900	9084900	6587400	7015000	14067000	13463000	7801500	8359000	1	1.02	0.66	0.68	0.49	0.52	1.05	1	0.58	0.62	21	21	21	Carbamidomethylation; TMT10plex	117805
560	1339	P23526|SAHH_HUMAN	109.79	235.78	38359000	39596000	32801000	26854000	15898000	15427000	37069000	36961000	21415000	20736000	1	1.03	0.86	0.7	0.41	0.4	0.97	0.96	0.56	0.54	38359000	39596000	32801000	26854000	15898000	15427000	37069000	36961000	21415000	20736000	1	1.03	0.86	0.7	0.41	0.4	0.97	0.96	0.56	0.54	47	21	20	Carbamidomethylation; TMT10plex	47716
1146	1429	Q9UNF1|MAGD2_HUMAN	104.64	235.77	23352000	23683000	13373000	13964000	10146000	9320500	13405000	12985000	10880000	11590000	1	1.01	0.57	0.6	0.43	0.4	0.57	0.56	0.47	0.5	23352000	23683000	13373000	13964000	10146000	9320500	13405000	12985000	10880000	11590000	1	1.01	0.57	0.6	0.43	0.4	0.57	0.56	0.47	0.5	33	19	18	TMT10plex	64954
557	2333	Q00325|MPCP_HUMAN	200	235.71	20457000	26600000	7289200	7757700	6546800	4043000	6931700	5951600	3055000	4286800	1	1.3	0.36	0.38	0.32	0.2	0.34	0.29	0.15	0.21	20457000	26600000	7289200	7757700	6546800	4043000	6931700	5951600	3055000	4286800	1	1.3	0.36	0.38	0.32	0.2	0.34	0.29	0.15	0.21	3	22	4	TMT10plex	40095
556	1989	tr|F8VVM2|F8VVM2_HUMAN	38.18	235.7	15491000	19346000	4872100	4970100	4152000	3405000	5343900	4853900	2208800	3546400	1	1.25	0.31	0.32	0.27	0.22	0.34	0.31	0.14	0.23	15491000	19346000	4872100	4970100	4152000	3405000	5343900	4853900	2208800	3546400	1	1.25	0.31	0.32	0.27	0.22	0.34	0.31	0.14	0.23	12	20	2	Carbamidomethylation; TMT10plex	36161
975	1203	Q9H4A4|AMPB_HUMAN	90.11	235.55	15828000	15299000	12078000	9031000	6633100	6601800	13498000	13110000	7535900	7894100	1	0.97	0.76	0.57	0.42	0.42	0.85	0.83	0.48	0.5	15828000	15299000	12078000	9031000	6633100	6601800	13498000	13110000	7535900	7894100	1	0.97	0.76	0.57	0.42	0.42	0.85	0.83	0.48	0.5	32	19	19	Carbamidomethylation; TMT10plex	72596
1017	2488	P11766|ADHX_HUMAN	98.22	235.53	34327000	31843000	25610000	22030000	16230000	17679000	39439000	38776000	26379000	25111000	1	0.93	0.75	0.64	0.47	0.52	1.15	1.13	0.77	0.73	34327000	31843000	25610000	22030000	16230000	17679000	39439000	38776000	26379000	25111000	1	0.93	0.75	0.64	0.47	0.52	1.15	1.13	0.77	0.73	39	14	14	Carbamidomethylation; TMT10plex	39724
878	2051	P30520|PURA2_HUMAN	62.78	235.48	13582000	12905000	12436000	8635500	6775600	7169400	10120000	9832500	8737400	8705100	1	0.95	0.92	0.64	0.5	0.53	0.75	0.72	0.64	0.64	13582000	12905000	12436000	8635500	6775600	7169400	10120000	9832500	8737400	8705100	1	0.95	0.92	0.64	0.5	0.53	0.75	0.72	0.64	0.64	38	15	15	Carbamidomethylation; TMT10plex; Deamidation (NQ)	50097
494	4021	P09972|ALDOC_HUMAN	200	235.46	4681500	5019600	4764200	2904600	1672600	1682000	5236200	5451400	4007700	4525100	1	1.07	1.02	0.62	0.36	0.36	1.12	1.16	0.86	0.97	4681500	5019600	4764200	2904600	1672600	1682000	5236200	5451400	4007700	4525100	1	1.07	1.02	0.62	0.36	0.36	1.12	1.16	0.86	0.97	16	13	4	TMT10plex; Deamidation (NQ)	39456
1091	3018	O75396|SC22B_HUMAN	200	235.32	15867000	19591000	7036400	6994600	6556500	6106700	13987000	12479000	8473000	6847500	1	1.23	0.44	0.44	0.41	0.38	0.88	0.79	0.53	0.43	15867000	19591000	7036400	6994600	6556500	6106700	13987000	12479000	8473000	6847500	1	1.23	0.44	0.44	0.41	0.38	0.88	0.79	0.53	0.43	64	13	13	TMT10plex	24741
865	1483	A6NHR9|SMHD1_HUMAN	65.15	235.16	16372000	16362000	11215000	9292300	7810000	7193700	11441000	11171000	7888100	7640900	1	1	0.69	0.57	0.48	0.44	0.7	0.68	0.48	0.47	16372000	16362000	11215000	9292300	7810000	7193700	11441000	11171000	7888100	7640900	1	1	0.69	0.57	0.48	0.44	0.7	0.68	0.48	0.47	16	29	29	Carbamidomethylation; TMT10plex	226372
1240	1893	Q92665|RT31_HUMAN	118.39	234.89	7572400	7517500	10692000	13480000	16882000	19003000	7121900	8839000	9370000	9465200	1	0.99	1.41	1.78	2.23	2.51	0.94	1.17	1.24	1.25	7572400	7517500	10692000	13480000	16882000	19003000	7121900	8839000	9370000	9465200	1	0.99	1.41	1.78	2.23	2.51	0.94	1.17	1.24	1.25	41	15	14	Carbamidomethylation; TMT10plex	45319
1068	1277	O75955|FLOT1_HUMAN	148.75	234.7	15395000	17219000	11396000	7538100	7573700	5679500	12502000	11489000	9456500	8538900	1	1.12	0.74	0.49	0.49	0.37	0.81	0.75	0.61	0.55	15395000	17219000	11396000	7538100	7573700	5679500	12502000	11489000	9456500	8538900	1	1.12	0.74	0.49	0.49	0.37	0.81	0.75	0.61	0.55	49	19	19	Carbamidomethylation; TMT10plex	47355
279	2662	tr|A0A7P0Z497|A0A7P0Z497_HUMAN	93.79	234.42	87603000	78101000	149700000	143750000	108280000	116270000	125960000	143170000	184600000	185690000	1	0.89	1.71	1.64	1.24	1.33	1.44	1.63	2.11	2.12	87603000	78101000	149700000	143750000	108280000	116270000	125960000	143170000	184600000	185690000	1	0.89	1.71	1.64	1.24	1.33	1.44	1.63	2.11	2.12	73	19	17	Carbamidomethylation; TMT10plex	20210
279	2665	P23284|PPIB_HUMAN	93.79	234.42	87603000	78101000	149700000	143750000	108280000	116270000	125960000	143170000	184600000	185690000	1	0.89	1.71	1.64	1.24	1.33	1.44	1.63	2.11	2.12	87603000	78101000	149700000	143750000	108280000	116270000	125960000	143170000	184600000	185690000	1	0.89	1.71	1.64	1.24	1.33	1.44	1.63	2.11	2.12	62	19	17	Carbamidomethylation; TMT10plex	23743
755	3217	O75822|EIF3J_HUMAN	104.45	234.32	20034000	18538000	24159000	27881000	17913000	19115000	41282000	42977000	43473000	44849000	1	0.93	1.21	1.39	0.89	0.95	2.06	2.15	2.17	2.24	20034000	18538000	24159000	27881000	17913000	19115000	41282000	42977000	43473000	44849000	1	0.93	1.21	1.39	0.89	0.95	2.06	2.15	2.17	2.24	51	19	19	Carbamidomethylation; TMT10plex	29062
357	2157	P27348|1433T_HUMAN	145.74	234.21	15586000	19695000	22234000	11910000	9173700	5669700	19409000	16540000	9149500	9253500	1	1.26	1.43	0.76	0.59	0.36	1.25	1.06	0.59	0.59	15586000	19695000	22234000	11910000	9173700	5669700	19409000	16540000	9149500	9253500	1	1.26	1.43	0.76	0.59	0.36	1.25	1.06	0.59	0.59	40	20	11	Carbamidomethylation; TMT10plex; Deamidation (NQ); SILAS 15N(2)	27764
521	1541	P35232|PHB_HUMAN	88.91	233.74	27773000	29971000	47036000	54913000	59412000	64424000	45138000	44579000	42727000	37890000	1	1.08	1.69	1.98	2.14	2.32	1.63	1.61	1.54	1.36	27773000	29971000	47036000	54913000	59412000	64424000	45138000	44579000	42727000	37890000	1	1.08	1.69	1.98	2.14	2.32	1.63	1.61	1.54	1.36	68	17	17	TMT10plex; Deamidation (NQ)	29804
928	2142	P62136|PP1A_HUMAN	63.51	233.44	7201400	8079900	7360800	5738000	4650700	3985000	4525600	4636700	3434500	3691400	1	1.12	1.02	0.8	0.65	0.55	0.63	0.64	0.48	0.51	7201400	8079900	7360800	5738000	4650700	3985000	4525600	4636700	3434500	3691400	1	1.12	1.02	0.8	0.65	0.55	0.63	0.64	0.48	0.51	15	15	4	TMT10plex; SILAS 15N(2)	37512
754	1455	Q9NZN4|EHD2_HUMAN	107.45	233.11	22759000	21345000	23456000	11309000	10479000	8963200	14902000	14575000	15575000	20767000	1	0.94	1.03	0.5	0.46	0.39	0.65	0.64	0.68	0.91	22759000	21345000	23456000	11309000	10479000	8963200	14902000	14575000	15575000	20767000	1	0.94	1.03	0.5	0.46	0.39	0.65	0.64	0.68	0.91	49	24	21	Carbamidomethylation; TMT10plex	61162
937	1414	Q96QK1|VPS35_HUMAN	72.37	233.02	18692000	19081000	12907000	11186000	8140200	7404900	16338000	16231000	10185000	11466000	1	1.02	0.69	0.6	0.44	0.4	0.87	0.87	0.54	0.61	18692000	19081000	12907000	11186000	8140200	7404900	16338000	16231000	10185000	11466000	1	1.02	0.69	0.6	0.44	0.4	0.87	0.87	0.54	0.61	26	19	19	Carbamidomethylation; TMT10plex	91707
854	1611	Q14258|TRI25_HUMAN	119.47	232.81	19970000	20430000	12168000	8702200	6813400	5767800	16884000	16099000	9908800	8837500	1	1.02	0.61	0.44	0.34	0.29	0.85	0.81	0.5	0.44	19970000	20430000	12168000	8702200	6813400	5767800	16884000	16099000	9908800	8837500	1	1.02	0.61	0.44	0.34	0.29	0.85	0.81	0.5	0.44	31	20	20	Carbamidomethylation; TMT10plex	70974
1065	1803	Q92621|NU205_HUMAN	200	232.28	12754000	14553000	5491400	4374200	3338500	3186000	9121400	8848500	4214500	4395600	1	1.14	0.43	0.34	0.26	0.25	0.72	0.69	0.33	0.34	12754000	14553000	5491400	4374200	3338500	3186000	9121400	8848500	4214500	4395600	1	1.14	0.43	0.34	0.26	0.25	0.72	0.69	0.33	0.34	12	20	20	Carbamidomethylation; TMT10plex	227919
480	3382	Q9H0U4|RAB1B_HUMAN	142.38	232.19	4090100	4842900	2331400	2646100	1640200	1876500	3303800	3150500	2069200	1752100	1	1.18	0.57	0.65	0.4	0.46	0.81	0.77	0.51	0.43	4090100	4842900	2331400	2646100	1640200	1876500	3303800	3150500	2069200	1752100	1	1.18	0.57	0.65	0.4	0.46	0.81	0.77	0.51	0.43	18	13	3	TMT10plex	22171
853	4541	P61586|RHOA_HUMAN	200	232.07	13035000	14631000	5035700	6511600	3980800	4118100	8580700	8435600	5086900	3589500	1	1.12	0.39	0.5	0.31	0.32	0.66	0.65	0.39	0.28	13035000	14631000	5035700	6511600	3980800	4118100	8580700	8435600	5086900	3589500	1	1.12	0.39	0.5	0.31	0.32	0.66	0.65	0.39	0.28	20	14	5	Carbamidomethylation; TMT10plex	21768
1542	2185	Q86SF2|GALT7_HUMAN	123.19	232.03	9288500	10524000	5953800	5262100	4552300	3862200	8485900	7879700	4948800	5482000	1	1.13	0.64	0.57	0.49	0.42	0.91	0.85	0.53	0.59	9288500	10524000	5953800	5262100	4552300	3862200	8485900	7879700	4948800	5482000	1	1.13	0.64	0.57	0.49	0.42	0.91	0.85	0.53	0.59	29	15	15	Carbamidomethylation; TMT10plex; Deamidation (NQ)	75389
1034	2347	Q6L8Q7|PDE12_HUMAN	95.77	231.33	9077700	9265900	6770100	4964300	3859100	4048100	6293900	6249200	5102100	5040000	1	1.02	0.75	0.55	0.43	0.45	0.69	0.69	0.56	0.56	9077700	9265900	6770100	4964300	3859100	4048100	6293900	6249200	5102100	5040000	1	1.02	0.75	0.55	0.43	0.45	0.69	0.69	0.56	0.56	31	12	12	Carbamidomethylation; TMT10plex	67352
1403	1335	A5YKK6|CNOT1_HUMAN	101.68	231.05	7069100	7707300	4377800	3495500	3171300	3061100	6458500	6192800	3450500	3584800	1	1.09	0.62	0.49	0.45	0.43	0.91	0.88	0.49	0.51	7069100	7707300	4377800	3495500	3171300	3061100	6458500	6192800	3450500	3584800	1	1.09	0.62	0.49	0.45	0.43	0.91	0.88	0.49	0.51	9	18	18	TMT10plex	266937
1560	2511	Q8NBQ5|DHB11_HUMAN	200	231.04	13224000	14211000	9211300	5561600	4909600	4227600	5444500	5671000	3797700	4258400	1	1.07	0.7	0.42	0.37	0.32	0.41	0.43	0.29	0.32	13224000	14211000	9211300	5561600	4909600	4227600	5444500	5671000	3797700	4258400	1	1.07	0.7	0.42	0.37	0.32	0.41	0.43	0.29	0.32	53	14	14	Carbamidomethylation; TMT10plex	32936
593	2797	P33316|DUT_HUMAN	82.99	230.52	3909200	4120600	4951500	4141800	5089800	4068200	8696300	9071800	9122400	13871000	1	1.05	1.27	1.06	1.3	1.04	2.22	2.32	2.33	3.55	3909200	4120600	4951500	4141800	5089800	4068200	8696300	9071800	9122400	13871000	1	1.05	1.27	1.06	1.3	1.04	2.22	2.32	2.33	3.55	28	14	8	Carbamidomethylation; TMT10plex	26563
1201	2284	O14745|NHRF1_HUMAN	83.46	230.45	11495000	11164000	13031000	14045000	15008000	11268000	24487000	25171000	19874000	18014000	1	0.97	1.13	1.22	1.31	0.98	2.13	2.19	1.73	1.57	11495000	11164000	13031000	14045000	15008000	11268000	24487000	25171000	19874000	18014000	1	0.97	1.13	1.22	1.31	0.98	2.13	2.19	1.73	1.57	42	15	15	Carbamidomethylation; TMT10plex	38868
1214	1787	P05067|A4_HUMAN	200	230.08	8355200	8666500	9002300	19033000	23433000	21581000	7112700	6679700	11131000	13631000	1	1.04	1.08	2.28	2.8	2.58	0.85	0.8	1.33	1.63	8355200	8666500	9002300	19033000	23433000	21581000	7112700	6679700	11131000	13631000	1	1.04	1.08	2.28	2.8	2.58	0.85	0.8	1.33	1.63	25	15	15	Carbamidomethylation; TMT10plex	86943
1047	2688	Q12907|LMAN2_HUMAN	78.22	229.92	19732000	21168000	11807000	11358000	11440000	9657300	17833000	17029000	12287000	14248000	1	1.07	0.6	0.58	0.58	0.49	0.9	0.86	0.62	0.72	19732000	21168000	11807000	11358000	11440000	9657300	17833000	17029000	12287000	14248000	1	1.07	0.6	0.58	0.58	0.49	0.9	0.86	0.62	0.72	46	11	11	Carbamidomethylation; TMT10plex	40229
1047	2916	tr|D6RBV2|D6RBV2_HUMAN	78.22	229.92	19732000	21168000	11807000	11358000	11440000	9657300	17833000	17029000	12287000	14248000	1	1.07	0.6	0.58	0.58	0.49	0.9	0.86	0.62	0.72	19732000	21168000	11807000	11358000	11440000	9657300	17833000	17029000	12287000	14248000	1	1.07	0.6	0.58	0.58	0.49	0.9	0.86	0.62	0.72	51	11	11	Carbamidomethylation; TMT10plex	36543
1210	2623	O15355|PPM1G_HUMAN	75.79	229.85	15963000	15678000	12272000	8947500	7870800	7579400	13927000	13461000	8414800	7381100	1	0.98	0.77	0.56	0.49	0.47	0.87	0.84	0.53	0.46	15963000	15678000	12272000	8947500	7870800	7579400	13927000	13461000	8414800	7381100	1	0.98	0.77	0.56	0.49	0.47	0.87	0.84	0.53	0.46	30	13	13	Carbamidomethylation; TMT10plex; Deamidation (NQ)	59272
85	3955	P16402|H13_HUMAN	200	229.85	360120	398140	344720	351580	384180	413340	1813300	2666000	7244100	3610500	1	1.11	0.96	0.98	1.07	1.15	5.04	7.4	20.12	10.03	360120	398140	344720	351580	384180	413340	1813300	2666000	7244100	3610500	1	1.11	0.96	0.98	1.07	1.15	5.04	7.4	20.12	10.03	7	21	3	TMT10plex	22350
1370	2183	Q96AY3|FKB10_HUMAN	200	229.56	6143000	6315000	5795500	14149000	12068000	12582000	20946000	20208000	15820000	12854000	1	1.03	0.94	2.3	1.96	2.05	3.41	3.29	2.58	2.09	6143000	6315000	5795500	14149000	12068000	12582000	20946000	20208000	15820000	12854000	1	1.03	0.94	2.3	1.96	2.05	3.41	3.29	2.58	2.09	23	14	12	Carbamidomethylation; TMT10plex	64245
1211	2634	P42330|AK1C3_HUMAN	145.74	229.35	1589300	1625400	1656200	1560000	1702900	1512000	5869900	5253300	2451900	2145800	1	1.02	1.04	0.98	1.07	0.95	3.69	3.31	1.54	1.35	1589300	1625400	1656200	1560000	1702900	1512000	5869900	5253300	2451900	2145800	1	1.02	1.04	0.98	1.07	0.95	3.69	3.31	1.54	1.35	23	17	5	Carbamidomethylation; TMT10plex	36853
1211	2654	tr|A0A0A0MSS8|A0A0A0MSS8_HUMAN	145.74	229.35	1589300	1625400	1656200	1560000	1702900	1512000	5869900	5253300	2451900	2145800	1	1.02	1.04	0.98	1.07	0.95	3.69	3.31	1.54	1.35	1589300	1625400	1656200	1560000	1702900	1512000	5869900	5253300	2451900	2145800	1	1.02	1.04	0.98	1.07	0.95	3.69	3.31	1.54	1.35	23	17	5	Carbamidomethylation; TMT10plex	36867
1107	2346	Q96EY1|DNJA3_HUMAN	72.41	229.21	10394000	10115000	11428000	15883000	21463000	19807000	14566000	15248000	18822000	21931000	1	0.97	1.1	1.53	2.06	1.91	1.4	1.47	1.81	2.11	10394000	10115000	11428000	15883000	21463000	19807000	14566000	15248000	18822000	21931000	1	0.97	1.1	1.53	2.06	1.91	1.4	1.47	1.81	2.11	33	15	15	Carbamidomethylation; TMT10plex	52489
918	2214	O43776|SYNC_HUMAN	124.7	229.18	13562000	14028000	8585700	9694800	6134000	5895900	18110000	16810000	9346000	9117600	1	1.03	0.63	0.71	0.45	0.43	1.34	1.24	0.69	0.67	13562000	14028000	8585700	9694800	6134000	5895900	18110000	16810000	9346000	9117600	1	1.03	0.63	0.71	0.45	0.43	1.34	1.24	0.69	0.67	36	18	18	Carbamidomethylation; TMT10plex	62943
773	3582	Q9P0L0|VAPA_HUMAN	200	229.09	64434000	73807000	35048000	60882000	41780000	34440000	36282000	33227000	15997000	18753000	1	1.15	0.54	0.94	0.65	0.53	0.56	0.52	0.25	0.29	64434000	73807000	35048000	60882000	41780000	34440000	36282000	33227000	15997000	18753000	1	1.15	0.54	0.94	0.65	0.53	0.56	0.52	0.25	0.29	53	14	13	Carbamidomethylation; TMT10plex	27893
713	2378	Q96AG4|LRC59_HUMAN	200	228.96	30761000	39303000	20877000	22522000	20599000	16669000	24913000	21157000	12369000	13648000	1	1.28	0.68	0.73	0.67	0.54	0.81	0.69	0.4	0.44	30761000	39303000	20877000	22522000	20599000	16669000	24913000	21157000	12369000	13648000	1	1.28	0.68	0.73	0.67	0.54	0.81	0.69	0.4	0.44	51	14	14	Carbamidomethylation; TMT10plex	34930
1150	2614	P05362|ICAM1_HUMAN	68.52	228.83	12814000	11729000	11745000	6175900	8486000	7284200	5984000	5701600	8194600	7565400	1	0.92	0.92	0.48	0.66	0.57	0.47	0.44	0.64	0.59	12814000	11729000	11745000	6175900	8486000	7284200	5984000	5701600	8194600	7565400	1	0.92	0.92	0.48	0.66	0.57	0.47	0.44	0.64	0.59	29	13	13	Carbamidomethylation; TMT10plex	57825
1306	1657	tr|A0A7P0MQS5|A0A7P0MQS5_HUMAN	85.34	228.77	7737500	7086800	5935100	4656400	3641700	3009100	5463900	5860200	4972400	5049900	1	0.92	0.77	0.6	0.47	0.39	0.71	0.76	0.64	0.65	7737500	7086800	5935100	4656400	3641700	3009100	5463900	5860200	4972400	5049900	1	0.92	0.77	0.6	0.47	0.39	0.71	0.76	0.64	0.65	19	15	15	TMT10plex	116328
1306	1658	tr|A0A024RCR6|A0A024RCR6_HUMAN	85.34	228.77	7737500	7086800	5935100	4656400	3641700	3009100	5463900	5860200	4972400	5049900	1	0.92	0.77	0.6	0.47	0.39	0.71	0.76	0.64	0.65	7737500	7086800	5935100	4656400	3641700	3009100	5463900	5860200	4972400	5049900	1	0.92	0.77	0.6	0.47	0.39	0.71	0.76	0.64	0.65	18	15	15	TMT10plex	118703
1306	1660	P46379|BAG6_HUMAN	85.34	228.77	7737500	7086800	5935100	4656400	3641700	3009100	5463900	5860200	4972400	5049900	1	0.92	0.77	0.6	0.47	0.39	0.71	0.76	0.64	0.65	7737500	7086800	5935100	4656400	3641700	3009100	5463900	5860200	4972400	5049900	1	0.92	0.77	0.6	0.47	0.39	0.71	0.76	0.64	0.65	18	15	15	TMT10plex	119409
1306	1659	tr|A0A0G2JK23|A0A0G2JK23_HUMAN	85.34	228.77	7737500	7086800	5935100	4656400	3641700	3009100	5463900	5860200	4972400	5049900	1	0.92	0.77	0.6	0.47	0.39	0.71	0.76	0.64	0.65	7737500	7086800	5935100	4656400	3641700	3009100	5463900	5860200	4972400	5049900	1	0.92	0.77	0.6	0.47	0.39	0.71	0.76	0.64	0.65	18	15	15	TMT10plex	119419
1306	1661	tr|A0A7I2V508|A0A7I2V508_HUMAN	85.34	228.77	7737500	7086800	5935100	4656400	3641700	3009100	5463900	5860200	4972400	5049900	1	0.92	0.77	0.6	0.47	0.39	0.71	0.76	0.64	0.65	7737500	7086800	5935100	4656400	3641700	3009100	5463900	5860200	4972400	5049900	1	0.92	0.77	0.6	0.47	0.39	0.71	0.76	0.64	0.65	18	15	15	TMT10plex	123452
1154	2010	O94979|SC31A_HUMAN	46.03	228.58	16477000	15633000	9174400	9302700	8433800	8081200	16485000	16355000	11753000	11251000	1	0.95	0.56	0.56	0.51	0.49	1	0.99	0.71	0.68	16477000	15633000	9174400	9302700	8433800	8081200	16485000	16355000	11753000	11251000	1	0.95	0.56	0.56	0.51	0.49	1	0.99	0.71	0.68	17	21	19	Carbamidomethylation; TMT10plex	133015
1154	2011	tr|D6REX3|D6REX3_HUMAN	46.03	228.58	16477000	15633000	9174400	9302700	8433800	8081200	16485000	16355000	11753000	11251000	1	0.95	0.56	0.56	0.51	0.49	1	0.99	0.71	0.68	16477000	15633000	9174400	9302700	8433800	8081200	16485000	16355000	11753000	11251000	1	0.95	0.56	0.56	0.51	0.49	1	0.99	0.71	0.68	16	21	19	Carbamidomethylation; TMT10plex	136226
1130	6875	Q9H1E3|NUCKS_HUMAN	200	228.55	10197000	9777400	16390000	13441000	9103200	12047000	15460000	16300000	33876000	28436000	1	0.96	1.61	1.32	0.89	1.18	1.52	1.6	3.32	2.79	10197000	9777400	16390000	13441000	9103200	12047000	15460000	16300000	33876000	28436000	1	0.96	1.61	1.32	0.89	1.18	1.52	1.6	3.32	2.79	28	11	11	TMT10plex; Phosphorylation (HCDR); Phosphorylation (STY)	27296
930	1536	tr|A0A7I2V2Y6|A0A7I2V2Y6_HUMAN	137.96	228.49	16139000	18600000	10644000	8514600	6414800	6969400	16023000	15596000	8364500	8516100	1	1.15	0.66	0.53	0.4	0.43	0.99	0.97	0.52	0.53	16139000	18600000	10644000	8514600	6414800	6969400	16023000	15596000	8364500	8516100	1	1.15	0.66	0.53	0.4	0.43	0.99	0.97	0.52	0.53	20	18	18	Carbamidomethylation; TMT10plex; Oxidation (M)	118165
930	1537	O14980|XPO1_HUMAN	137.96	228.49	16139000	18600000	10644000	8514600	6414800	6969400	16023000	15596000	8364500	8516100	1	1.15	0.66	0.53	0.4	0.43	0.99	0.97	0.52	0.53	16139000	18600000	10644000	8514600	6414800	6969400	16023000	15596000	8364500	8516100	1	1.15	0.66	0.53	0.4	0.43	0.99	0.97	0.52	0.53	19	18	18	Carbamidomethylation; TMT10plex; Oxidation (M)	123386
326	2201	tr|Q32Q12|Q32Q12_HUMAN	200	228.48	53151000	60720000	89623000	50647000	22110000	9979100	104830000	104050000	61210000	52381000	1	1.14	1.69	0.95	0.42	0.19	1.97	1.96	1.15	0.99	53151000	60720000	89623000	50647000	22110000	9979100	104830000	104050000	61210000	52381000	1	1.14	1.69	0.95	0.42	0.19	1.97	1.96	1.15	0.99	24	18	7	Carbamidomethylation; TMT10plex	32642
1003	1595	Q13045|FLII_HUMAN	104.8	228.38	15881000	17142000	10555000	8244700	7164700	7089800	11655000	11317000	6630500	7561300	1	1.08	0.66	0.52	0.45	0.45	0.73	0.71	0.42	0.48	15881000	17142000	10555000	8244700	7164700	7089800	11655000	11317000	6630500	7561300	1	1.08	0.66	0.52	0.45	0.45	0.73	0.71	0.42	0.48	19	20	20	Carbamidomethylation; TMT10plex; Deamidation (NQ)	144751
1778	2452	P42345|MTOR_HUMAN	73.18	228.35	2499000	2551600	1850500	1537500	1166900	1140200	2335800	2253900	1766200	1949700	1	1.02	0.74	0.62	0.47	0.46	0.93	0.9	0.71	0.78	2499000	2551600	1850500	1537500	1166900	1140200	2335800	2253900	1766200	1949700	1	1.02	0.74	0.62	0.47	0.46	0.93	0.9	0.71	0.78	7	12	11	Carbamidomethylation; TMT10plex	288890
1413	1513	tr|A0A087X2D8|A0A087X2D8_HUMAN	57.45	228.17	7224600	7459900	5388100	4403700	3954500	3601400	5607200	5386800	4764100	5245600	1	1.03	0.75	0.61	0.55	0.5	0.78	0.75	0.66	0.73	7224600	7459900	5388100	4403700	3954500	3601400	5607200	5386800	4764100	5245600	1	1.03	0.75	0.61	0.55	0.5	0.78	0.75	0.66	0.73	18	15	15	TMT10plex	145169
1413	1514	O60271|JIP4_HUMAN	57.45	228.17	7224600	7459900	5388100	4403700	3954500	3601400	5607200	5386800	4764100	5245600	1	1.03	0.75	0.61	0.55	0.5	0.78	0.75	0.66	0.73	7224600	7459900	5388100	4403700	3954500	3601400	5607200	5386800	4764100	5245600	1	1.03	0.75	0.61	0.55	0.5	0.78	0.75	0.66	0.73	17	15	15	TMT10plex	146205
871	2244	Q13242|SRSF9_HUMAN	107.54	228.12	20926000	18645000	32437000	31694000	37420000	42986000	16922000	19646000	22705000	24325000	1	0.89	1.55	1.51	1.79	2.05	0.81	0.94	1.09	1.16	20926000	18645000	32437000	31694000	37420000	42986000	16922000	19646000	22705000	24325000	1	0.89	1.55	1.51	1.79	2.05	0.81	0.94	1.09	1.16	57	17	15	Carbamidomethylation; TMT10plex	25542
763	2847	P38117|ETFB_HUMAN	67.05	228.11	22590000	23746000	30921000	30404000	33074000	33587000	46465000	44411000	43492000	45386000	1	1.05	1.37	1.35	1.46	1.49	2.06	1.97	1.93	2.01	22590000	23746000	30921000	30404000	33074000	33587000	46465000	44411000	43492000	45386000	1	1.05	1.37	1.35	1.46	1.49	2.06	1.97	1.93	2.01	50	14	14	Carbamidomethylation; TMT10plex	27844
1458	1572	Q9Y5K6|CD2AP_HUMAN	200	227.56	17339000	16193000	11644000	7866500	5232500	5284500	7845700	8098000	7375800	6936100	1	0.93	0.67	0.45	0.3	0.3	0.45	0.47	0.43	0.4	17339000	16193000	11644000	7866500	5232500	5284500	7845700	8098000	7375800	6936100	1	0.93	0.67	0.45	0.3	0.3	0.45	0.47	0.43	0.4	31	17	16	Carbamidomethylation; TMT10plex	71451
388	8181	P05387|RLA2_HUMAN	139.81	227.26	45084000	46667000	131710000	94205000	69847000	84845000	86778000	96049000	93009000	88069000	1	1.04	2.92	2.09	1.55	1.88	1.92	2.13	2.06	1.95	45084000	46667000	131710000	94205000	69847000	84845000	86778000	96049000	93009000	88069000	1	1.04	2.92	2.09	1.55	1.88	1.92	2.13	2.06	1.95	81	10	9	TMT10plex	11665
1463	1594	Q14C86|GAPD1_HUMAN	68.82	227.18	7592700	8341600	5292200	4039300	3995600	3558400	7446600	6887400	4959800	4847800	1	1.1	0.7	0.53	0.53	0.47	0.98	0.91	0.65	0.64	7592700	8341600	5292200	4039300	3995600	3558400	7446600	6887400	4959800	4847800	1	1.1	0.7	0.53	0.53	0.47	0.98	0.91	0.65	0.64	13	16	16	Carbamidomethylation; TMT10plex	164979
1241	1208	Q7Z478|DHX29_HUMAN	74.51	227.13	8306400	8179700	5011800	5005000	3788600	3526400	5710000	5433700	3937300	3982700	1	0.98	0.6	0.6	0.46	0.42	0.69	0.65	0.47	0.48	8306400	8179700	5011800	5005000	3788600	3526400	5710000	5433700	3937300	3982700	1	0.98	0.6	0.6	0.46	0.42	0.69	0.65	0.47	0.48	17	18	17	Carbamidomethylation; TMT10plex	155235
1241	1209	tr|A0A087WYN9|A0A087WYN9_HUMAN	74.51	227.13	8306400	8179700	5011800	5005000	3788600	3526400	5710000	5433700	3937300	3982700	1	0.98	0.6	0.6	0.46	0.42	0.69	0.65	0.47	0.48	8306400	8179700	5011800	5005000	3788600	3526400	5710000	5433700	3937300	3982700	1	0.98	0.6	0.6	0.46	0.42	0.69	0.65	0.47	0.48	16	18	17	Carbamidomethylation; TMT10plex	155291
580	1453	Q99623|PHB2_HUMAN	142.06	227.12	29036000	31410000	46088000	56320000	85581000	76079000	46132000	45227000	51122000	49999000	1	1.08	1.59	1.94	2.95	2.62	1.59	1.56	1.76	1.72	29036000	31410000	46088000	56320000	85581000	76079000	46132000	45227000	51122000	49999000	1	1.08	1.59	1.94	2.95	2.62	1.59	1.56	1.76	1.72	58	19	19	TMT10plex	33296
1252	1410	P38606|VATA_HUMAN	104.62	227.09	9881800	10151000	9620300	6342800	4698300	4561900	12344000	12618000	9456600	10345000	1	1.03	0.97	0.64	0.48	0.46	1.25	1.28	0.96	1.05	9881800	10151000	9620300	6342800	4698300	4561900	12344000	12618000	9456600	10345000	1	1.03	0.97	0.64	0.48	0.46	1.25	1.28	0.96	1.05	35	17	17	Carbamidomethylation; TMT10plex	68304
438	8479	P05204|HMGN2_HUMAN	200	227.07	74738000	73749000	228170000	155470000	301830000	440090000	72341000	89320000	243950000	109170000	1	0.99	3.05	2.08	4.04	5.89	0.97	1.2	3.26	1.46	74738000	73749000	228170000	155470000	301830000	440090000	72341000	89320000	243950000	109170000	1	0.99	3.05	2.08	4.04	5.89	0.97	1.2	3.26	1.46	66	16	14	TMT10plex	9393
38	4736	P62807|H2B1C_HUMAN	200	226.76	102020000	103440000	209510000	250690000	600760000	458450000	187650000	195110000	264410000	271030000	1	1.01	2.05	2.46	5.89	4.49	1.84	1.91	2.59	2.66	102020000	103440000	209510000	250690000	600760000	458450000	187650000	195110000	264410000	271030000	1	1.01	2.05	2.46	5.89	4.49	1.84	1.91	2.59	2.66	8	21	6	TMT10plex	13906
38	4735	O60814|H2B1K_HUMAN	200	226.76	102020000	103440000	209510000	250690000	600760000	458450000	187650000	195110000	264410000	271030000	1	1.01	2.05	2.46	5.89	4.49	1.84	1.91	2.59	2.66	102020000	103440000	209510000	250690000	600760000	458450000	187650000	195110000	264410000	271030000	1	1.01	2.05	2.46	5.89	4.49	1.84	1.91	2.59	2.66	8	21	6	TMT10plex	13890
38	4801	tr|U3KQK0|U3KQK0_HUMAN	200	226.76	102020000	103440000	209510000	250690000	600760000	458450000	187650000	195110000	264410000	271030000	1	1.01	2.05	2.46	5.89	4.49	1.84	1.91	2.59	2.66	102020000	103440000	209510000	250690000	600760000	458450000	187650000	195110000	264410000	271030000	1	1.01	2.05	2.46	5.89	4.49	1.84	1.91	2.59	2.66	6	21	6	TMT10plex	18804
38	4999	Q99877|H2B1N_HUMAN	200	226.76	102020000	103440000	209510000	250690000	600760000	458450000	187650000	195110000	264410000	271030000	1	1.01	2.05	2.46	5.89	4.49	1.84	1.91	2.59	2.66	102020000	103440000	209510000	250690000	600760000	458450000	187650000	195110000	264410000	271030000	1	1.01	2.05	2.46	5.89	4.49	1.84	1.91	2.59	2.66	8	21	6	TMT10plex	13922
38	4998	Q93079|H2B1H_HUMAN	200	226.76	102020000	103440000	209510000	250690000	600760000	458450000	187650000	195110000	264410000	271030000	1	1.01	2.05	2.46	5.89	4.49	1.84	1.91	2.59	2.66	102020000	103440000	209510000	250690000	600760000	458450000	187650000	195110000	264410000	271030000	1	1.01	2.05	2.46	5.89	4.49	1.84	1.91	2.59	2.66	8	21	6	TMT10plex	13892
38	4997	Q99879|H2B1M_HUMAN	200	226.76	102020000	103440000	209510000	250690000	600760000	458450000	187650000	195110000	264410000	271030000	1	1.01	2.05	2.46	5.89	4.49	1.84	1.91	2.59	2.66	102020000	103440000	209510000	250690000	600760000	458450000	187650000	195110000	264410000	271030000	1	1.01	2.05	2.46	5.89	4.49	1.84	1.91	2.59	2.66	8	21	6	TMT10plex	13989
38	4996	P58876|H2B1D_HUMAN	200	226.76	102020000	103440000	209510000	250690000	600760000	458450000	187650000	195110000	264410000	271030000	1	1.01	2.05	2.46	5.89	4.49	1.84	1.91	2.59	2.66	102020000	103440000	209510000	250690000	600760000	458450000	187650000	195110000	264410000	271030000	1	1.01	2.05	2.46	5.89	4.49	1.84	1.91	2.59	2.66	8	21	6	TMT10plex	13936
38	4995	Q5QNW6|H2B2F_HUMAN	200	226.76	102020000	103440000	209510000	250690000	600760000	458450000	187650000	195110000	264410000	271030000	1	1.01	2.05	2.46	5.89	4.49	1.84	1.91	2.59	2.66	102020000	103440000	209510000	250690000	600760000	458450000	187650000	195110000	264410000	271030000	1	1.01	2.05	2.46	5.89	4.49	1.84	1.91	2.59	2.66	8	21	6	TMT10plex	13920
1303	2173	tr|A0A494C108|A0A494C108_HUMAN	61.05	226.3	8886200	9128700	6110600	8707800	7485100	8118000	4298900	4258700	4409500	5227000	1	1.03	0.69	0.98	0.84	0.91	0.48	0.48	0.5	0.59	8886200	9128700	6110600	8707800	7485100	8118000	4298900	4258700	4409500	5227000	1	1.03	0.69	0.98	0.84	0.91	0.48	0.48	0.5	0.59	24	15	15	Carbamidomethylation; TMT10plex	83252
1303	2188	Q8N9T8|KRI1_HUMAN	61.05	226.3	8886200	9128700	6110600	8707800	7485100	8118000	4298900	4258700	4409500	5227000	1	1.03	0.69	0.98	0.84	0.91	0.48	0.48	0.5	0.59	8886200	9128700	6110600	8707800	7485100	8118000	4298900	4258700	4409500	5227000	1	1.03	0.69	0.98	0.84	0.91	0.48	0.48	0.5	0.59	24	15	15	Carbamidomethylation; TMT10plex	82598
1308	2381	Q92743|HTRA1_HUMAN	150.51	226.05	4318700	4450400	5126200	4317500	4960300	5629900	5422400	5693700	14425000	13341000	1	1.03	1.19	1	1.15	1.3	1.26	1.32	3.34	3.09	4318700	4450400	5126200	4317500	4960300	5629900	5422400	5693700	14425000	13341000	1	1.03	1.19	1	1.15	1.3	1.26	1.32	3.34	3.09	36	14	13	Carbamidomethylation; TMT10plex	51287
1336	2171	P50453|SPB9_HUMAN	200	225.92	12921000	14583000	12484000	5551400	5409900	4237100	6360200	5945400	4831800	4233600	1	1.13	0.97	0.43	0.42	0.33	0.49	0.46	0.37	0.33	12921000	14583000	12484000	5551400	5409900	4237100	6360200	5945400	4831800	4233600	1	1.13	0.97	0.43	0.42	0.33	0.49	0.46	0.37	0.33	36	14	12	Carbamidomethylation; TMT10plex; Deamidation (NQ)	42404
813	3067	Q9UBS4|DJB11_HUMAN	99.69	225.74	10616000	9400600	15034000	16782000	19116000	23008000	9770900	10795000	16336000	16230000	1	0.89	1.42	1.58	1.8	2.17	0.92	1.02	1.54	1.53	10616000	9400600	15034000	16782000	19116000	23008000	9770900	10795000	16336000	16230000	1	0.89	1.42	1.58	1.8	2.17	0.92	1.02	1.54	1.53	42	15	14	Carbamidomethylation; TMT10plex; Oxidation (M)	40514
1208	1559	Q13724|MOGS_HUMAN	62.66	225.71	10887000	10477000	9851000	9230400	8938700	7458600	6855800	6910400	5098500	6647500	1	0.96	0.9	0.85	0.82	0.69	0.63	0.63	0.47	0.61	10887000	10477000	9851000	9230400	8938700	7458600	6855800	6910400	5098500	6647500	1	0.96	0.9	0.85	0.82	0.69	0.63	0.63	0.47	0.61	22	15	15	TMT10plex	91918
902	1408	Q13573|SNW1_HUMAN	78.4	225.49	18307000	17270000	17306000	27524000	37096000	37893000	19039000	19118000	23564000	23792000	1	0.94	0.95	1.5	2.03	2.07	1.04	1.04	1.29	1.3	18307000	17270000	17306000	27524000	37096000	37893000	19039000	19118000	23564000	23792000	1	0.94	0.95	1.5	2.03	2.07	1.04	1.04	1.29	1.3	44	20	20	Carbamidomethylation; TMT10plex; Oxidation (M)	61495
1219	2875	Q9NUJ1|ABHDA_HUMAN	85.52	225.35	10188000	10479000	12734000	15875000	19194000	21039000	9394300	9230500	9262700	9326000	1	1.03	1.25	1.56	1.88	2.07	0.92	0.91	0.91	0.92	10188000	10479000	12734000	15875000	19194000	21039000	9394300	9230500	9262700	9326000	1	1.03	1.25	1.56	1.88	2.07	0.92	0.91	0.91	0.92	48	12	12	Carbamidomethylation; TMT10plex	33933
769	1555	P28370|SMCA1_HUMAN	108.28	225.3	3777500	3979200	2657600	1638600	1508400	1277800	1858200	1964600	1333500	1241500	1	1.05	0.7	0.43	0.4	0.34	0.49	0.52	0.35	0.33	3777500	3979200	2657600	1638600	1508400	1277800	1858200	1964600	1333500	1241500	1	1.05	0.7	0.43	0.4	0.34	0.49	0.52	0.35	0.33	9	24	9	Carbamidomethylation; TMT10plex	122605
769	1556	tr|B7ZLQ5|B7ZLQ5_HUMAN	108.28	225.3	3777500	3979200	2657600	1638600	1508400	1277800	1858200	1964600	1333500	1241500	1	1.05	0.7	0.43	0.4	0.34	0.49	0.52	0.35	0.33	3777500	3979200	2657600	1638600	1508400	1277800	1858200	1964600	1333500	1241500	1	1.05	0.7	0.43	0.4	0.34	0.49	0.52	0.35	0.33	9	24	9	Carbamidomethylation; TMT10plex	124327
769	1557	tr|A0A0A0MRP6|A0A0A0MRP6_HUMAN	108.28	225.3	3777500	3979200	2657600	1638600	1508400	1277800	1858200	1964600	1333500	1241500	1	1.05	0.7	0.43	0.4	0.34	0.49	0.52	0.35	0.33	3777500	3979200	2657600	1638600	1508400	1277800	1858200	1964600	1333500	1241500	1	1.05	0.7	0.43	0.4	0.34	0.49	0.52	0.35	0.33	9	24	9	Carbamidomethylation; TMT10plex	122864
827	2343	P51149|RAB7A_HUMAN	200	225.28	28767000	37793000	17649000	15701000	11103000	12387000	21732000	21819000	10483000	11148000	1	1.31	0.61	0.55	0.39	0.43	0.76	0.76	0.36	0.39	28767000	37793000	17649000	15701000	11103000	12387000	21732000	21819000	10483000	11148000	1	1.31	0.61	0.55	0.39	0.43	0.76	0.76	0.36	0.39	66	13	13	Carbamidomethylation; TMT10plex; Deamidation (NQ)	23490
827	2621	tr|A0A6Q8PG52|A0A6Q8PG52_HUMAN	200	225.28	28767000	37793000	17649000	15701000	11103000	12387000	21732000	21819000	10483000	11148000	1	1.31	0.61	0.55	0.39	0.43	0.76	0.76	0.36	0.39	28767000	37793000	17649000	15701000	11103000	12387000	21732000	21819000	10483000	11148000	1	1.31	0.61	0.55	0.39	0.43	0.76	0.76	0.36	0.39	65	13	13	Carbamidomethylation; TMT10plex; Deamidation (NQ)	23699
827	2622	tr|A0A6Q8PH84|A0A6Q8PH84_HUMAN	200	225.28	28767000	37793000	17649000	15701000	11103000	12387000	21732000	21819000	10483000	11148000	1	1.31	0.61	0.55	0.39	0.43	0.76	0.76	0.36	0.39	28767000	37793000	17649000	15701000	11103000	12387000	21732000	21819000	10483000	11148000	1	1.31	0.61	0.55	0.39	0.43	0.76	0.76	0.36	0.39	63	13	13	Carbamidomethylation; TMT10plex; Deamidation (NQ)	24634
1434	2469	O43252|PAPS1_HUMAN	113.08	225.01	5210900	4925500	4088300	3168800	2691500	2524400	6618100	5944800	4184600	4040000	1	0.95	0.78	0.61	0.52	0.48	1.27	1.14	0.8	0.78	5210900	4925500	4088300	3168800	2691500	2524400	6618100	5944800	4184600	4040000	1	0.95	0.78	0.61	0.52	0.48	1.27	1.14	0.8	0.78	18	12	10	Carbamidomethylation; TMT10plex	70833
1100	1266	P52701|MSH6_HUMAN	60.82	224.81	12322000	12301000	8507600	6171100	10780000	6158800	12012000	11195000	7110100	6587700	1	1	0.69	0.5	0.87	0.5	0.97	0.91	0.58	0.53	12322000	12301000	8507600	6171100	10780000	6158800	12012000	11195000	7110100	6587700	1	1	0.69	0.5	0.87	0.5	0.97	0.91	0.58	0.53	18	21	20	Carbamidomethylation; TMT10plex	152785
1215	2054	Q96RS6|NUDC1_HUMAN	71.82	224.4	9392600	8815000	7675600	7753100	4709800	4441400	5221500	5584200	4458600	5018800	1	0.94	0.82	0.83	0.5	0.47	0.56	0.59	0.47	0.53	9392600	8815000	7675600	7753100	4709800	4441400	5221500	5584200	4458600	5018800	1	0.94	0.82	0.83	0.5	0.47	0.56	0.59	0.47	0.53	36	14	14	Carbamidomethylation; TMT10plex	66756
1162	1796	O95793|STAU1_HUMAN	81.54	224.32	11446000	11382000	11946000	12215000	12205000	12409000	4744300	4655900	4729900	4708200	1	0.99	1.04	1.07	1.07	1.08	0.41	0.41	0.41	0.41	11446000	11382000	11946000	12215000	12205000	12409000	4744300	4655900	4729900	4708200	1	0.99	1.04	1.07	1.07	1.08	0.41	0.41	0.41	0.41	26	17	15	TMT10plex	63182
885	1558	Q9NTJ3|SMC4_HUMAN	77.28	224.05	19577000	19824000	13215000	11169000	9296800	8945100	16004000	15119000	9461800	8950400	1	1.01	0.68	0.57	0.47	0.46	0.82	0.77	0.48	0.46	19577000	19824000	13215000	11169000	9296800	8945100	16004000	15119000	9461800	8950400	1	1.01	0.68	0.57	0.47	0.46	0.82	0.77	0.48	0.46	19	23	23	TMT10plex	147182
1264	2104	Q6PIU2|NCEH1_HUMAN	200	223.2	38849000	47117000	15733000	10535000	7476600	5269400	10665000	10492000	5549000	6828300	1	1.21	0.4	0.27	0.19	0.14	0.27	0.27	0.14	0.18	38849000	47117000	15733000	10535000	7476600	5269400	10665000	10492000	5549000	6828300	1	1.21	0.4	0.27	0.19	0.14	0.27	0.27	0.14	0.18	40	13	13	Carbamidomethylation; TMT10plex	45808
1455	3961	P00374|DYR_HUMAN	200	223.18	9460300	9725100	10655000	6557500	6306000	6489800	22359000	24550000	28935000	22878000	1	1.03	1.13	0.69	0.67	0.69	2.36	2.6	3.06	2.42	9460300	9725100	10655000	6557500	6306000	6489800	22359000	24550000	28935000	22878000	1	1.03	1.13	0.69	0.67	0.69	2.36	2.6	3.06	2.42	60	12	12	Carbamidomethylation; TMT10plex	21453
501	2813	P62995|TRA2B_HUMAN	83.5	223.16	42950000	40381000	64281000	78081000	118120000	127650000	40542000	43767000	68233000	87457000	1	0.94	1.5	1.82	2.75	2.97	0.94	1.02	1.59	2.04	42950000	40381000	64281000	78081000	118120000	127650000	40542000	43767000	68233000	87457000	1	0.94	1.5	1.82	2.75	2.97	0.94	1.02	1.59	2.04	44	13	13	Carbamidomethylation; TMT10plex; Deamidation (NQ)	33666
1227	4879	P84095|RHOG_HUMAN	200	222.69	14931000	18076000	8888400	7568100	6634700	6688200	6764600	6269800	4512000	5173200	1	1.21	0.6	0.51	0.44	0.45	0.45	0.42	0.3	0.35	14931000	18076000	8888400	7568100	6634700	6688200	6764600	6269800	4512000	5173200	1	1.21	0.6	0.51	0.44	0.45	0.45	0.42	0.3	0.35	57	13	12	Carbamidomethylation; TMT10plex	21308
965	4647	P47985|UCRI_HUMAN	148.75	222.36	17292000	16702000	23509000	33329000	48155000	50633000	18343000	18783000	25750000	29929000	1	0.97	1.36	1.93	2.78	2.93	1.06	1.09	1.49	1.73	17292000	16702000	23509000	33329000	48155000	50633000	18343000	18783000	25750000	29929000	1	0.97	1.36	1.93	2.78	2.93	1.06	1.09	1.49	1.73	44	14	14	Carbamidomethylation; TMT10plex	29668
1028	5519	tr|Q5JR08|Q5JR08_HUMAN	33.49	221.73	2500900	2658500	791340	591740	326200	276220	829670	864050	544010	357010	1	1.06	0.32	0.24	0.13	0.11	0.33	0.35	0.22	0.14	2500900	2658500	791340	591740	326200	276220	829670	864050	544010	357010	1	1.06	0.32	0.24	0.13	0.11	0.33	0.35	0.22	0.14	13	12	2	Carbamidomethylation; TMT10plex	21523
1028	5520	P08134|RHOC_HUMAN	33.49	221.73	2500900	2658500	791340	591740	326200	276220	829670	864050	544010	357010	1	1.06	0.32	0.24	0.13	0.11	0.33	0.35	0.22	0.14	2500900	2658500	791340	591740	326200	276220	829670	864050	544010	357010	1	1.06	0.32	0.24	0.13	0.11	0.33	0.35	0.22	0.14	12	12	2	Carbamidomethylation; TMT10plex	22006
1225	3088	Q96D15|RCN3_HUMAN	200	221.62	5146200	4958200	4949200	13311000	12743000	16815000	4143000	3879400	3571500	3287200	1	0.96	0.96	2.59	2.48	3.27	0.81	0.75	0.69	0.64	5146200	4958200	4949200	13311000	12743000	16815000	4143000	3879400	3571500	3287200	1	0.96	0.96	2.59	2.48	3.27	0.81	0.75	0.69	0.64	44	13	13	TMT10plex; Deamidation (NQ)	37493
1075	1613	P07996|TSP1_HUMAN	59.89	220.83	11733000	12630000	11954000	7914300	9904700	10290000	5567100	5798400	8020300	9225000	1	1.08	1.02	0.67	0.84	0.88	0.47	0.49	0.68	0.79	11733000	12630000	11954000	7914300	9904700	10290000	5567100	5798400	8020300	9225000	1	1.08	1.02	0.67	0.84	0.88	0.47	0.49	0.68	0.79	15	18	18	Carbamidomethylation; TMT10plex	129383
1322	1423	A0AVT1|UBA6_HUMAN	99.43	220.6	13024000	13306000	8193100	6163700	5013500	5191500	9314400	8787600	5831000	5936200	1	1.02	0.63	0.47	0.38	0.4	0.72	0.67	0.45	0.46	13024000	13306000	8193100	6163700	5013500	5191500	9314400	8787600	5831000	5936200	1	1.02	0.63	0.47	0.38	0.4	0.72	0.67	0.45	0.46	20	18	18	Carbamidomethylation; TMT10plex	117970
1414	1644	Q12913|PTPRJ_HUMAN	106.56	220.43	8503200	9031000	5771900	4009400	3571500	3764000	4903300	4764900	4051900	4478300	1	1.06	0.68	0.47	0.42	0.44	0.58	0.56	0.48	0.53	8503200	9031000	5771900	4009400	3571500	3764000	4903300	4764900	4051900	4478300	1	1.06	0.68	0.47	0.42	0.44	0.58	0.56	0.48	0.53	16	15	15	Carbamidomethylation; TMT10plex; Deamidation (NQ)	145941
1190	1462	tr|A0A2R8Y891|A0A2R8Y891_HUMAN	153.52	220.37	4960800	4658800	4146000	3387400	2731200	2067300	7821100	7637300	3978300	4151300	1	0.94	0.84	0.68	0.55	0.42	1.58	1.54	0.8	0.84	4960800	4658800	4146000	3387400	2731200	2067300	7821100	7637300	3978300	4151300	1	0.94	0.84	0.68	0.55	0.42	1.58	1.54	0.8	0.84	18	15	12	Carbamidomethylation; TMT10plex	96908
1190	1463	P08237|PFKAM_HUMAN	153.52	220.37	4960800	4658800	4146000	3387400	2731200	2067300	7821100	7637300	3978300	4151300	1	0.94	0.84	0.68	0.55	0.42	1.58	1.54	0.8	0.84	4960800	4658800	4146000	3387400	2731200	2067300	7821100	7637300	3978300	4151300	1	0.94	0.84	0.68	0.55	0.42	1.58	1.54	0.8	0.84	21	15	12	Carbamidomethylation; TMT10plex	85183
1213	1623	Q9Y6M1|IF2B2_HUMAN	80.99	220.22	10610000	10343000	9430100	9914900	8370200	9212400	4957500	5301300	4752700	4324400	1	0.97	0.89	0.93	0.79	0.87	0.47	0.5	0.45	0.41	10610000	10343000	9430100	9914900	8370200	9212400	4957500	5301300	4752700	4324400	1	0.97	0.89	0.93	0.79	0.87	0.47	0.5	0.45	0.41	30	17	15	TMT10plex; Deamidation (NQ)	66121
1213	1624	tr|F8W930|F8W930_HUMAN	80.99	220.22	10610000	10343000	9430100	9914900	8370200	9212400	4957500	5301300	4752700	4324400	1	0.97	0.89	0.93	0.79	0.87	0.47	0.5	0.45	0.41	10610000	10343000	9430100	9914900	8370200	9212400	4957500	5301300	4752700	4324400	1	0.97	0.89	0.93	0.79	0.87	0.47	0.5	0.45	0.41	29	17	15	TMT10plex; Deamidation (NQ)	66786
995	1921	P04899|GNAI2_HUMAN	66.42	219.79	6089700	7537700	4899900	4350900	3155800	3336400	4069900	4223300	3001200	2945200	1	1.24	0.8	0.71	0.52	0.55	0.67	0.69	0.49	0.48	6089700	7537700	4899900	4350900	3155800	3336400	4069900	4223300	3001200	2945200	1	1.24	0.8	0.71	0.52	0.55	0.67	0.69	0.49	0.48	35	14	8	Carbamidomethylation; TMT10plex	40451
746	1648	P49591|SYSC_HUMAN	84.97	219.47	29402000	29301000	24568000	22379000	12731000	14084000	32896000	32623000	21145000	24226000	1	1	0.84	0.76	0.43	0.48	1.12	1.11	0.72	0.82	29402000	29301000	24568000	22379000	12731000	14084000	32896000	32623000	21145000	24226000	1	1	0.84	0.76	0.43	0.48	1.12	1.11	0.72	0.82	46	26	26	Carbamidomethylation; TMT10plex; Oxidation (M)	58777
1384	2355	P00390|GSHR_HUMAN	200	219.46	8560000	7944900	7121200	4791100	4388400	4009500	13868000	13793000	7441900	7311100	1	0.93	0.83	0.56	0.51	0.47	1.62	1.61	0.87	0.85	8560000	7944900	7121200	4791100	4388400	4009500	13868000	13793000	7441900	7311100	1	0.93	0.83	0.56	0.51	0.47	1.62	1.61	0.87	0.85	33	12	11	Carbamidomethylation; TMT10plex	56257
1412	2484	O14617|AP3D1_HUMAN	124.76	219.27	12628000	13274000	7210800	5706800	5447000	4838500	8860700	8518500	5213400	5266500	1	1.05	0.57	0.45	0.43	0.38	0.7	0.67	0.41	0.42	12628000	13274000	7210800	5706800	5447000	4838500	8860700	8518500	5213400	5266500	1	1.05	0.57	0.45	0.43	0.38	0.7	0.67	0.41	0.42	13	13	13	Carbamidomethylation; TMT10plex	130158
1531	2129	tr|E9PGT3|E9PGT3_HUMAN	80.12	219.12	2470900	2499400	1974500	1357400	1215200	1115300	2703100	2595000	2038300	1979600	1	1.01	0.8	0.55	0.49	0.45	1.09	1.05	0.82	0.8	2470900	2499400	1974500	1357400	1215200	1115300	2703100	2595000	2038300	1979600	1	1.01	0.8	0.55	0.49	0.45	1.09	1.05	0.82	0.8	17	14	7	Carbamidomethylation; TMT10plex	81472
1531	2130	Q15418|KS6A1_HUMAN	80.12	219.12	2470900	2499400	1974500	1357400	1215200	1115300	2703100	2595000	2038300	1979600	1	1.01	0.8	0.55	0.49	0.45	1.09	1.05	0.82	0.8	2470900	2499400	1974500	1357400	1215200	1115300	2703100	2595000	2038300	1979600	1	1.01	0.8	0.55	0.49	0.45	1.09	1.05	0.82	0.8	16	14	7	Carbamidomethylation; TMT10plex	82723
758	5663	Q6IS14|IF5AL_HUMAN	20.48	218.93	109500	122100	97923	82548	89455	115260	153940	584730	126360	282490	1	1.12	0.89	0.75	0.82	1.05	1.41	5.34	1.15	2.58	109500	122100	97923	82548	89455	115260	153940	584730	126360	282490	1	1.12	0.89	0.75	0.82	1.05	1.41	5.34	1.15	2.58	6	12	1	TMT10plex	16773
1893	2884	Q9UKF6|CPSF3_HUMAN	49.69	218.75	5952400	5859200	4839200	4460200	3471400	3495900	4402900	4173200	2835500	3606200	1	0.98	0.81	0.75	0.58	0.59	0.74	0.7	0.48	0.61	5952400	5859200	4839200	4460200	3471400	3495900	4402900	4173200	2835500	3606200	1	0.98	0.81	0.75	0.58	0.59	0.74	0.7	0.48	0.61	22	10	10	Carbamidomethylation; TMT10plex	77486
1893	2893	tr|G5E9W3|G5E9W3_HUMAN	49.69	218.75	5952400	5859200	4839200	4460200	3471400	3495900	4402900	4173200	2835500	3606200	1	0.98	0.81	0.75	0.58	0.59	0.74	0.7	0.48	0.61	5952400	5859200	4839200	4460200	3471400	3495900	4402900	4173200	2835500	3606200	1	0.98	0.81	0.75	0.58	0.59	0.74	0.7	0.48	0.61	23	10	10	Carbamidomethylation; TMT10plex	73477
1535	2311	Q92896|GSLG1_HUMAN	93.72	218.74	5301500	5557500	2682200	2787600	2574400	2361000	5847100	5104700	4762600	3498300	1	1.05	0.51	0.53	0.49	0.45	1.1	0.96	0.9	0.66	5301500	5557500	2682200	2787600	2574400	2361000	5847100	5104700	4762600	3498300	1	1.05	0.51	0.53	0.49	0.45	1.1	0.96	0.9	0.66	16	12	11	Carbamidomethylation; TMT10plex	134552
1161	1693	P53992|SC24C_HUMAN	61.73	218.55	7996400	8068700	5475800	5186100	4176700	3935300	6729500	6785500	4617900	4919600	1	1.01	0.68	0.65	0.52	0.49	0.84	0.85	0.58	0.62	7996400	8068700	5475800	5186100	4176700	3935300	6729500	6785500	4617900	4919600	1	1.01	0.68	0.65	0.52	0.49	0.84	0.85	0.58	0.62	19	18	16	Carbamidomethylation; TMT10plex	118325
1083	2063	O00566|MPP10_HUMAN	84.24	218.45	9920800	9611200	9001700	15214000	20265000	21528000	9567900	9991600	9585700	10125000	1	0.97	0.91	1.53	2.04	2.17	0.96	1.01	0.97	1.02	9920800	9611200	9001700	15214000	20265000	21528000	9567900	9991600	9585700	10125000	1	0.97	0.91	1.53	2.04	2.17	0.96	1.01	0.97	1.02	26	16	16	Carbamidomethylation; TMT10plex	78864
1074	1977	P30740|ILEU_HUMAN	200	218.44	16031000	15075000	21851000	7561600	6166700	5291800	9261400	9869600	8179200	8142900	1	0.94	1.36	0.47	0.38	0.33	0.58	0.62	0.51	0.51	16031000	15075000	21851000	7561600	6166700	5291800	9261400	9869600	8179200	8142900	1	0.94	1.36	0.47	0.38	0.33	0.58	0.62	0.51	0.51	39	16	15	TMT10plex	42742
1024	5295	P30044|PRDX5_HUMAN	141.62	218.24	9560200	9646900	14002000	13526000	12790000	14444000	28133000	27163000	22830000	19126000	1	1.01	1.46	1.41	1.34	1.51	2.94	2.84	2.39	2	9560200	9646900	14002000	13526000	12790000	14444000	28133000	27163000	22830000	19126000	1	1.01	1.46	1.41	1.34	1.51	2.94	2.84	2.39	2	46	9	9	Carbamidomethylation; TMT10plex	22086
1626	3013	P23634|AT2B4_HUMAN	20.78	218.17	1807800	1928500	1443300	1196900	892960	1359100	1612600	1677100	1317600	1286400	1	1.07	0.8	0.66	0.49	0.75	0.89	0.93	0.73	0.71	1807800	1928500	1443300	1196900	892960	1359100	1612600	1677100	1317600	1286400	1	1.07	0.8	0.66	0.49	0.75	0.89	0.93	0.73	0.71	3	13	4	TMT10plex	137920
1218	6371	Q01469|FABP5_HUMAN	87.5	217.91	9059800	8663100	10595000	19606000	12470000	12843000	21937000	23596000	19938000	16755000	1	0.96	1.17	2.16	1.38	1.42	2.42	2.6	2.2	1.85	9059800	8663100	10595000	19606000	12470000	12843000	21937000	23596000	19938000	16755000	1	0.96	1.17	2.16	1.38	1.42	2.42	2.6	2.2	1.85	70	13	13	Carbamidomethylation; TMT10plex	15164
1137	3133	Q99829|CPNE1_HUMAN	63.64	217.68	22053000	21831000	19841000	14379000	10944000	11806000	15483000	16147000	14735000	13578000	1	0.99	0.9	0.65	0.5	0.54	0.7	0.73	0.67	0.62	22053000	21831000	19841000	14379000	10944000	11806000	15483000	16147000	14735000	13578000	1	0.99	0.9	0.65	0.5	0.54	0.7	0.73	0.67	0.62	21	13	12	Carbamidomethylation; TMT10plex; Deamidation (NQ)	59059
1137	3135	tr|B0QZ18|B0QZ18_HUMAN	63.64	217.68	22053000	21831000	19841000	14379000	10944000	11806000	15483000	16147000	14735000	13578000	1	0.99	0.9	0.65	0.5	0.54	0.7	0.73	0.67	0.62	22053000	21831000	19841000	14379000	10944000	11806000	15483000	16147000	14735000	13578000	1	0.99	0.9	0.65	0.5	0.54	0.7	0.73	0.67	0.62	21	13	12	Carbamidomethylation; TMT10plex; Deamidation (NQ)	59718
1275	4179	P62244|RS15A_HUMAN	130.16	217.64	4151200	3605500	7688000	3563300	2968900	3465400	6778500	8334300	3841400	3337600	1	0.87	1.85	0.86	0.72	0.83	1.63	2.01	0.93	0.8	4151200	3605500	7688000	3563300	2968900	3465400	6778500	8334300	3841400	3337600	1	0.87	1.85	0.86	0.72	0.83	1.63	2.01	0.93	0.8	36	11	5	Carbamidomethylation; TMT10plex	14840
192	4876	P61604|CH10_HUMAN	200	217.6	70240000	66842000	204000000	215280000	296030000	434690000	185670000	207010000	298450000	281670000	1	0.95	2.9	3.06	4.21	6.19	2.64	2.95	4.25	4.01	70240000	66842000	204000000	215280000	296030000	434690000	185670000	207010000	298450000	281670000	1	0.95	2.9	3.06	4.21	6.19	2.64	2.95	4.25	4.01	40	13	7	TMT10plex	10932
857	5702	tr|G8JLA2|G8JLA2_HUMAN	106.69	217.53	202930	176320	251050	165770	194130	117240	187500	131640	120630	91973	1	0.87	1.24	0.82	0.96	0.58	0.92	0.65	0.59	0.45	202930	176320	251050	165770	194130	117240	187500	131640	120630	91973	1	0.87	1.24	0.82	0.96	0.58	0.92	0.65	0.59	0.45	18	9	1	Carbamidomethylation; TMT10plex; Oxidation (M); Deamidation (NQ); SILAS 15N(2)	17089
735	1636	P37837|TALDO_HUMAN	108.91	217.52	28189000	31471000	39513000	26444000	14024000	13567000	35535000	34992000	20664000	21622000	1	1.12	1.4	0.94	0.5	0.48	1.26	1.24	0.73	0.77	28189000	31471000	39513000	26444000	14024000	13567000	35535000	34992000	20664000	21622000	1	1.12	1.4	0.94	0.5	0.48	1.26	1.24	0.73	0.77	47	18	18	Carbamidomethylation; TMT10plex	37540
1352	1726	Q96AC1|FERM2_HUMAN	100.74	217.39	10451000	10143000	7359500	7028800	4877200	4508300	11240000	10808000	7254900	7546000	1	0.97	0.7	0.67	0.47	0.43	1.08	1.03	0.69	0.72	10451000	10143000	7359500	7028800	4877200	4508300	11240000	10808000	7254900	7546000	1	0.97	0.7	0.67	0.47	0.43	1.08	1.03	0.69	0.72	33	17	16	Carbamidomethylation; TMT10plex; Oxidation (M)	77861
1160	1576	Q12769|NU160_HUMAN	112.01	217.26	9849500	10721000	6055400	4615900	3731400	3647400	8303200	8122300	4075400	4148100	1	1.09	0.61	0.47	0.38	0.37	0.84	0.82	0.41	0.42	9849500	10721000	6055400	4615900	3731400	3647400	8303200	8122300	4075400	4148100	1	1.09	0.61	0.47	0.38	0.37	0.84	0.82	0.41	0.42	18	18	18	Carbamidomethylation; TMT10plex	162121
807	1810	P80303|NUCB2_HUMAN	118.13	217.03	15177000	14616000	27415000	28554000	28272000	35266000	15492000	12419000	18035000	23282000	1	0.96	1.81	1.88	1.86	2.32	1.02	0.82	1.19	1.53	15177000	14616000	27415000	28554000	28272000	35266000	15492000	12419000	18035000	23282000	1	0.96	1.81	1.88	1.86	2.32	1.02	0.82	1.19	1.53	47	17	17	TMT10plex	50223
1344	2113	O94875|SRBS2_HUMAN	29.18	217	224980	192320	218000	82013	143150	124090	309300	389000	402560	485240	1	0.85	0.97	0.36	0.64	0.55	1.37	1.73	1.79	2.16	224980	192320	218000	82013	143150	124090	309300	389000	402560	485240	1	0.85	0.97	0.36	0.64	0.55	1.37	1.73	1.79	2.16	2	13	2	TMT10plex	124107
791	5774	P21291|CSRP1_HUMAN	108.09	216.92	14206000	13772000	13974000	14901000	11151000	11997000	24423000	25645000	32912000	35072000	1	0.97	0.98	1.05	0.78	0.84	1.72	1.81	2.32	2.47	14206000	13772000	13974000	14901000	11151000	11997000	24423000	25645000	32912000	35072000	1	0.97	0.98	1.05	0.78	0.84	1.72	1.81	2.32	2.47	51	10	10	Carbamidomethylation; TMT10plex	20567
1080	1547	tr|E9PFW3|E9PFW3_HUMAN	61.15	216.44	15711000	14650000	13698000	10785000	8649900	8038400	9441900	9757900	7260800	8457500	1	0.93	0.87	0.69	0.55	0.51	0.6	0.62	0.46	0.54	15711000	14650000	13698000	10785000	8649900	8038400	9441900	9757900	7260800	8457500	1	0.93	0.87	0.69	0.55	0.51	0.6	0.62	0.46	0.54	41	17	17	Carbamidomethylation; TMT10plex	52304
1080	1549	tr|A0A087WY71|A0A087WY71_HUMAN	61.15	216.44	15711000	14650000	13698000	10785000	8649900	8038400	9441900	9757900	7260800	8457500	1	0.93	0.87	0.69	0.55	0.51	0.6	0.62	0.46	0.54	15711000	14650000	13698000	10785000	8649900	8038400	9441900	9757900	7260800	8457500	1	0.93	0.87	0.69	0.55	0.51	0.6	0.62	0.46	0.54	43	17	17	Carbamidomethylation; TMT10plex	49527
1080	1550	Q96CW1|AP2M1_HUMAN	61.15	216.44	15711000	14650000	13698000	10785000	8649900	8038400	9441900	9757900	7260800	8457500	1	0.93	0.87	0.69	0.55	0.51	0.6	0.62	0.46	0.54	15711000	14650000	13698000	10785000	8649900	8038400	9441900	9757900	7260800	8457500	1	0.93	0.87	0.69	0.55	0.51	0.6	0.62	0.46	0.54	43	17	17	Carbamidomethylation; TMT10plex	49655
309	1608	P13647|K2C5_HUMAN	200	216.43	1696300	1636400	1542300	2184700	11901000	4686900	1857300	1581700	2158900	7244200	1	0.96	0.91	1.29	7.02	2.76	1.09	0.93	1.27	4.27	1696300	1636400	1542300	2184700	11901000	4686900	1857300	1581700	2158900	7244200	1	0.96	0.91	1.29	7.02	2.76	1.09	0.93	1.27	4.27	16	23	10	Carbamidomethylation; TMT10plex	62378
1699	3335	Q9UGI8|TES_HUMAN	200	216.4	8377400	8487400	5599100	3746600	3772800	3341700	11101000	10799000	6798100	6118100	1	1.01	0.67	0.45	0.45	0.4	1.33	1.29	0.81	0.73	8377400	8487400	5599100	3746600	3772800	3341700	11101000	10799000	6798100	6118100	1	1.01	0.67	0.45	0.45	0.4	1.33	1.29	0.81	0.73	30	11	11	Carbamidomethylation; TMT10plex	47996
1188	2475	tr|A0A0A0MTR7|A0A0A0MTR7_HUMAN	101.34	216.34	4305300	4570200	2467600	2124500	1681100	1778100	3856000	3557600	2015100	2184100	1	1.06	0.57	0.49	0.39	0.41	0.9	0.83	0.47	0.51	4305300	4570200	2467600	2124500	1681100	1778100	3856000	3557600	2015100	2184100	1	1.06	0.57	0.49	0.39	0.41	0.9	0.83	0.47	0.51	4	18	17	Carbamidomethylation; TMT10plex	591416
1188	2476	Q63HN8|RN213_HUMAN	101.34	216.34	4305300	4570200	2467600	2124500	1681100	1778100	3856000	3557600	2015100	2184100	1	1.06	0.57	0.49	0.39	0.41	0.9	0.83	0.47	0.51	4305300	4570200	2467600	2124500	1681100	1778100	3856000	3557600	2015100	2184100	1	1.06	0.57	0.49	0.39	0.41	0.9	0.83	0.47	0.51	4	18	17	Carbamidomethylation; TMT10plex	591415
1951	6040	P11234|RALB_HUMAN	73.22	216.31	4563200	5567500	6663800	6809700	9501600	9036500	4040500	3740600	3759400	4265500	1	1.22	1.46	1.49	2.08	1.98	0.89	0.82	0.82	0.93	4563200	5567500	6663800	6809700	9501600	9036500	4040500	3740600	3759400	4265500	1	1.22	1.46	1.49	2.08	1.98	0.89	0.82	0.82	0.93	20	9	5	TMT10plex	23409
999	2277	P12277|KCRB_HUMAN	108.29	216.23	5865000	5835600	5885400	4329500	4649200	4743600	11965000	12659000	10179000	9673400	1	0.99	1	0.74	0.79	0.81	2.04	2.16	1.74	1.65	5865000	5835600	5885400	4329500	4649200	4743600	11965000	12659000	10179000	9673400	1	0.99	1	0.74	0.79	0.81	2.04	2.16	1.74	1.65	44	13	13	Carbamidomethylation; TMT10plex	42644
1140	1814	P24928|RPB1_HUMAN	75.05	216.1	10766000	10990000	7577100	6453900	4839900	5242700	8872500	8509300	6603300	5795500	1	1.02	0.7	0.6	0.45	0.49	0.82	0.79	0.61	0.54	10766000	10990000	7577100	6453900	4839900	5242700	8872500	8509300	6603300	5795500	1	1.02	0.7	0.6	0.45	0.49	0.82	0.79	0.61	0.54	14	22	22	Carbamidomethylation; TMT10plex	217174
1140	1815	tr|A0A6Q8PGB0|A0A6Q8PGB0_HUMAN	75.05	216.1	10766000	10990000	7577100	6453900	4839900	5242700	8872500	8509300	6603300	5795500	1	1.02	0.7	0.6	0.45	0.49	0.82	0.79	0.61	0.54	10766000	10990000	7577100	6453900	4839900	5242700	8872500	8509300	6603300	5795500	1	1.02	0.7	0.6	0.45	0.49	0.82	0.79	0.61	0.54	14	22	22	Carbamidomethylation; TMT10plex	217244
952	1533	Q14690|RRP5_HUMAN	76.69	215.77	16517000	17357000	10520000	9331100	6802900	7091000	15221000	14233000	8387800	8743200	1	1.05	0.64	0.56	0.41	0.43	0.92	0.86	0.51	0.53	16517000	17357000	10520000	9331100	6802900	7091000	15221000	14233000	8387800	8743200	1	1.05	0.64	0.56	0.41	0.43	0.92	0.86	0.51	0.53	13	20	20	Carbamidomethylation; TMT10plex	208699
952	1534	tr|A0A3B3IUD7|A0A3B3IUD7_HUMAN	76.69	215.77	16517000	17357000	10520000	9331100	6802900	7091000	15221000	14233000	8387800	8743200	1	1.05	0.64	0.56	0.41	0.43	0.92	0.86	0.51	0.53	16517000	17357000	10520000	9331100	6802900	7091000	15221000	14233000	8387800	8743200	1	1.05	0.64	0.56	0.41	0.43	0.92	0.86	0.51	0.53	13	20	20	Carbamidomethylation; TMT10plex	208827
1527	2568	tr|A0A6I8PIX7|A0A6I8PIX7_HUMAN	61.71	215.65	9053600	8484800	6932000	4546500	5656400	4983100	5030600	5271000	4210500	4144100	1	0.94	0.77	0.5	0.62	0.55	0.56	0.58	0.47	0.46	9053600	8484800	6932000	4546500	5656400	4983100	5030600	5271000	4210500	4144100	1	0.94	0.77	0.5	0.62	0.55	0.56	0.58	0.47	0.46	9	16	16	Carbamidomethylation; TMT10plex	213627
1527	2612	O95425|SVIL_HUMAN	61.71	215.65	9053600	8484800	6932000	4546500	5656400	4983100	5030600	5271000	4210500	4144100	1	0.94	0.77	0.5	0.62	0.55	0.56	0.58	0.47	0.46	9053600	8484800	6932000	4546500	5656400	4983100	5030600	5271000	4210500	4144100	1	0.94	0.77	0.5	0.62	0.55	0.56	0.58	0.47	0.46	8	16	16	Carbamidomethylation; TMT10plex	247744
1223	2199	P07384|CAN1_HUMAN	200	215.35	12656000	12647000	8155900	5361900	4653200	3601100	8136600	7408900	4331400	4605000	1	1	0.64	0.42	0.37	0.28	0.64	0.59	0.34	0.36	12656000	12647000	8155900	5361900	4653200	3601100	8136600	7408900	4331400	4605000	1	1	0.64	0.42	0.37	0.28	0.64	0.59	0.34	0.36	29	16	16	Carbamidomethylation; TMT10plex	81890
1481	2977	O60684|IMA7_HUMAN	82.75	215.08	3490900	3724800	2538800	1950700	1354500	1501800	3777100	3722600	2321700	2168400	1	1.07	0.73	0.56	0.39	0.43	1.08	1.07	0.67	0.62	3490900	3724800	2538800	1950700	1354500	1501800	3777100	3722600	2321700	2168400	1	1.07	0.73	0.56	0.39	0.43	1.08	1.07	0.67	0.62	15	14	6	Carbamidomethylation; TMT10plex	60030
1409	1641	Q70J99|UN13D_HUMAN	129.35	214.64	10939000	12068000	6989200	5244400	3891300	3702800	6783900	6780200	4975500	4814900	1	1.1	0.64	0.48	0.36	0.34	0.62	0.62	0.45	0.44	10939000	12068000	6989200	5244400	3891300	3702800	6783900	6780200	4975500	4814900	1	1.1	0.64	0.48	0.36	0.34	0.62	0.62	0.45	0.44	15	15	14	Carbamidomethylation; TMT10plex	123282
321	5820	P16104|H2AX_HUMAN	126.88	214.58	2562500	3137500	4134000	4634300	7136400	6149600	1877500	1838400	1985500	1932000	1	1.22	1.61	1.81	2.78	2.4	0.73	0.72	0.77	0.75	2562500	3137500	4134000	4634300	7136400	6149600	1877500	1838400	1985500	1932000	1	1.22	1.61	1.81	2.78	2.4	0.73	0.72	0.77	0.75	13	16	4	TMT10plex	15145
1141	1697	P51812|KS6A3_HUMAN	53.22	214.41	5087500	5164200	4076900	3164400	2955400	2483500	4780000	4686600	3536900	4069300	1	1.02	0.8	0.62	0.58	0.49	0.94	0.92	0.7	0.8	5087500	5164200	4076900	3164400	2955400	2483500	4780000	4686600	3536900	4069300	1	1.02	0.8	0.62	0.58	0.49	0.94	0.92	0.7	0.8	17	15	8	TMT10plex	83736
1141	1700	tr|B1AXG1|B1AXG1_HUMAN	53.22	214.41	5087500	5164200	4076900	3164400	2955400	2483500	4780000	4686600	3536900	4069300	1	1.02	0.8	0.62	0.58	0.49	0.94	0.92	0.7	0.8	5087500	5164200	4076900	3164400	2955400	2483500	4780000	4686600	3536900	4069300	1	1.02	0.8	0.62	0.58	0.49	0.94	0.92	0.7	0.8	17	15	8	TMT10plex	80751
1141	1701	tr|B7ZB17|B7ZB17_HUMAN	53.22	214.41	5087500	5164200	4076900	3164400	2955400	2483500	4780000	4686600	3536900	4069300	1	1.02	0.8	0.62	0.58	0.49	0.94	0.92	0.7	0.8	5087500	5164200	4076900	3164400	2955400	2483500	4780000	4686600	3536900	4069300	1	1.02	0.8	0.62	0.58	0.49	0.94	0.92	0.7	0.8	17	15	8	TMT10plex	80712
1141	1702	tr|B4DG22|B4DG22_HUMAN	53.22	214.41	5087500	5164200	4076900	3164400	2955400	2483500	4780000	4686600	3536900	4069300	1	1.02	0.8	0.62	0.58	0.49	0.94	0.92	0.7	0.8	5087500	5164200	4076900	3164400	2955400	2483500	4780000	4686600	3536900	4069300	1	1.02	0.8	0.62	0.58	0.49	0.94	0.92	0.7	0.8	17	15	8	TMT10plex	80584
615	4638	Q04837|SSBP_HUMAN	104.17	214.35	24502000	23728000	50304000	37751000	55658000	59329000	32631000	34438000	54975000	50483000	1	0.97	2.05	1.54	2.27	2.42	1.33	1.41	2.24	2.06	24502000	23728000	50304000	37751000	55658000	59329000	32631000	34438000	54975000	50483000	1	0.97	2.05	1.54	2.27	2.42	1.33	1.41	2.24	2.06	65	12	12	TMT10plex; Oxidation (M); Deamidation (NQ)	17260
936	2943	P05026|AT1B1_HUMAN	200	214.25	34144000	38676000	14951000	9116000	8368100	6635100	12953000	12116000	6897600	8193000	1	1.13	0.44	0.27	0.25	0.19	0.38	0.35	0.2	0.24	34144000	38676000	14951000	9116000	8368100	6635100	12953000	12116000	6897600	8193000	1	1.13	0.44	0.27	0.25	0.19	0.38	0.35	0.2	0.24	49	15	15	Carbamidomethylation; TMT10plex	35061
1099	2045	Q92974|ARHG2_HUMAN	66.09	214.23	11923000	12112000	9443600	7036500	6061700	5756000	10245000	10374000	7249800	7298900	1	1.02	0.79	0.59	0.51	0.48	0.86	0.87	0.61	0.61	11923000	12112000	9443600	7036500	6061700	5756000	10245000	10374000	7249800	7298900	1	1.02	0.79	0.59	0.51	0.48	0.86	0.87	0.61	0.61	16	15	15	Carbamidomethylation; TMT10plex	111543
1099	2065	tr|V9GYM8|V9GYM8_HUMAN	66.09	214.23	11923000	12112000	9443600	7036500	6061700	5756000	10245000	10374000	7249800	7298900	1	1.02	0.79	0.59	0.51	0.48	0.86	0.87	0.61	0.61	11923000	12112000	9443600	7036500	6061700	5756000	10245000	10374000	7249800	7298900	1	1.02	0.79	0.59	0.51	0.48	0.86	0.87	0.61	0.61	16	15	15	Carbamidomethylation; TMT10plex	116071
1099	2080	tr|A0A5F9ZI21|A0A5F9ZI21_HUMAN	66.09	214.23	11923000	12112000	9443600	7036500	6061700	5756000	10245000	10374000	7249800	7298900	1	1.02	0.79	0.59	0.51	0.48	0.86	0.87	0.61	0.61	11923000	12112000	9443600	7036500	6061700	5756000	10245000	10374000	7249800	7298900	1	1.02	0.79	0.59	0.51	0.48	0.86	0.87	0.61	0.61	14	15	15	Carbamidomethylation; TMT10plex	126638
781	2753	Q14847|LASP1_HUMAN	200	213.79	59256000	53450000	42275000	26379000	16472000	17228000	27352000	28422000	33122000	33183000	1	0.9	0.71	0.45	0.28	0.29	0.46	0.48	0.56	0.56	59256000	53450000	42275000	26379000	16472000	17228000	27352000	28422000	33122000	33183000	1	0.9	0.71	0.45	0.28	0.29	0.46	0.48	0.56	0.56	46	14	14	Carbamidomethylation; TMT10plex	29717
1348	2571	P31150|GDIA_HUMAN	88.67	213.6	2462000	2240200	2295100	1274800	997430	875270	1736300	1664700	1302200	1426300	1	0.91	0.93	0.52	0.41	0.36	0.71	0.68	0.53	0.58	2462000	2240200	2295100	1274800	997430	875270	1736300	1664700	1302200	1426300	1	0.91	0.93	0.52	0.41	0.36	0.71	0.68	0.53	0.58	18	13	6	Carbamidomethylation; TMT10plex	50583
1405	2435	O95602|RPA1_HUMAN	135.81	213.07	6829000	7414300	3637700	3385300	2562100	2636400	5189500	4845600	3305500	3168300	1	1.09	0.53	0.5	0.38	0.39	0.76	0.71	0.48	0.46	6829000	7414300	3637700	3385300	2562100	2636400	5189500	4845600	3305500	3168300	1	1.09	0.53	0.5	0.38	0.39	0.76	0.71	0.48	0.46	11	16	16	Carbamidomethylation; TMT10plex; Oxidation (M)	194810
1166	3019	P48047|ATPO_HUMAN	145.74	212.9	9484700	8759200	17835000	13242000	16884000	15790000	26288000	25984000	24747000	22305000	1	0.92	1.88	1.4	1.78	1.66	2.77	2.74	2.61	2.35	9484700	8759200	17835000	13242000	16884000	15790000	26288000	25984000	24747000	22305000	1	0.92	1.88	1.4	1.78	1.66	2.77	2.74	2.61	2.35	56	11	11	Carbamidomethylation; TMT10plex; Deamidation (NQ)	23277
1495	2370	Q9UGP8|SEC63_HUMAN	98.09	212.9	10058000	11819000	6098400	5500300	5078800	4618800	9474200	8752500	5506900	5907200	1	1.18	0.61	0.55	0.5	0.46	0.94	0.87	0.55	0.59	10058000	11819000	6098400	5500300	5078800	4618800	9474200	8752500	5506900	5907200	1	1.18	0.61	0.55	0.5	0.46	0.94	0.87	0.55	0.59	20	14	14	Carbamidomethylation; TMT10plex	87997
498	2036	P37802|TAGL2_HUMAN	146.12	212.63	20953000	23976000	27849000	17229000	16859000	13191000	45840000	38476000	29419000	24219000	1	1.14	1.33	0.82	0.8	0.63	2.19	1.84	1.4	1.16	20953000	23976000	27849000	17229000	16859000	13191000	45840000	38476000	29419000	24219000	1	1.14	1.33	0.82	0.8	0.63	2.19	1.84	1.4	1.16	80	18	18	Carbamidomethylation; TMT10plex	22391
1474	2114	tr|A0A669KB53|A0A669KB53_HUMAN	62.94	212.41	8131200	8382000	5927900	4548000	4331700	3719600	8349100	8278600	5782800	6706700	1	1.03	0.73	0.56	0.53	0.46	1.03	1.02	0.71	0.82	8131200	8382000	5927900	4548000	4331700	3719600	8349100	8278600	5782800	6706700	1	1.03	0.73	0.56	0.53	0.46	1.03	1.02	0.71	0.82	18	13	13	TMT10plex	91173
1474	2132	tr|J3KPM9|J3KPM9_HUMAN	62.94	212.41	8131200	8382000	5927900	4548000	4331700	3719600	8349100	8278600	5782800	6706700	1	1.03	0.73	0.56	0.53	0.46	1.03	1.02	0.71	0.82	8131200	8382000	5927900	4548000	4331700	3719600	8349100	8278600	5782800	6706700	1	1.03	0.73	0.56	0.53	0.46	1.03	1.02	0.71	0.82	20	13	13	TMT10plex	83360
1474	2133	tr|A0A669KBI6|A0A669KBI6_HUMAN	62.94	212.41	8131200	8382000	5927900	4548000	4331700	3719600	8349100	8278600	5782800	6706700	1	1.03	0.73	0.56	0.53	0.46	1.03	1.02	0.71	0.82	8131200	8382000	5927900	4548000	4331700	3719600	8349100	8278600	5782800	6706700	1	1.03	0.73	0.56	0.53	0.46	1.03	1.02	0.71	0.82	20	13	13	TMT10plex	83413
1474	2136	tr|A0A669KB68|A0A669KB68_HUMAN	62.94	212.41	8131200	8382000	5927900	4548000	4331700	3719600	8349100	8278600	5782800	6706700	1	1.03	0.73	0.56	0.53	0.46	1.03	1.02	0.71	0.82	8131200	8382000	5927900	4548000	4331700	3719600	8349100	8278600	5782800	6706700	1	1.03	0.73	0.56	0.53	0.46	1.03	1.02	0.71	0.82	19	13	13	TMT10plex	87031
1474	2135	tr|A0A669KB56|A0A669KB56_HUMAN	62.94	212.41	8131200	8382000	5927900	4548000	4331700	3719600	8349100	8278600	5782800	6706700	1	1.03	0.73	0.56	0.53	0.46	1.03	1.02	0.71	0.82	8131200	8382000	5927900	4548000	4331700	3719600	8349100	8278600	5782800	6706700	1	1.03	0.73	0.56	0.53	0.46	1.03	1.02	0.71	0.82	19	13	13	TMT10plex	87124
1474	2137	P42224|STAT1_HUMAN	62.94	212.41	8131200	8382000	5927900	4548000	4331700	3719600	8349100	8278600	5782800	6706700	1	1.03	0.73	0.56	0.53	0.46	1.03	1.02	0.71	0.82	8131200	8382000	5927900	4548000	4331700	3719600	8349100	8278600	5782800	6706700	1	1.03	0.73	0.56	0.53	0.46	1.03	1.02	0.71	0.82	19	13	13	TMT10plex	87335
1474	2139	tr|A0A669KBA4|A0A669KBA4_HUMAN	62.94	212.41	8131200	8382000	5927900	4548000	4331700	3719600	8349100	8278600	5782800	6706700	1	1.03	0.73	0.56	0.53	0.46	1.03	1.02	0.71	0.82	8131200	8382000	5927900	4548000	4331700	3719600	8349100	8278600	5782800	6706700	1	1.03	0.73	0.56	0.53	0.46	1.03	1.02	0.71	0.82	19	13	13	TMT10plex	90293
1630	2580	Q13492|PICAL_HUMAN	98.06	212.28	11693000	11957000	10033000	7621400	5868600	4924200	7298800	6960300	5036400	7263800	1	1.02	0.86	0.65	0.5	0.42	0.62	0.6	0.43	0.62	11693000	11957000	10033000	7621400	5868600	4924200	7298800	6960300	5036400	7263800	1	1.02	0.86	0.65	0.5	0.42	0.62	0.6	0.43	0.62	23	11	11	TMT10plex	70755
970	3619	tr|A0A7I2V2U6|A0A7I2V2U6_HUMAN	200	212.24	10759000	11003000	10528000	25174000	33189000	35133000	12756000	13956000	12911000	11984000	1	1.02	0.98	2.34	3.08	3.27	1.19	1.3	1.2	1.11	10759000	11003000	10528000	25174000	33189000	35133000	12756000	13956000	12911000	11984000	1	1.02	0.98	2.34	3.08	3.27	1.19	1.3	1.2	1.11	35	12	12	Carbamidomethylation; TMT10plex	35223
970	3626	P13995|MTDC_HUMAN	200	212.24	10759000	11003000	10528000	25174000	33189000	35133000	12756000	13956000	12911000	11984000	1	1.02	0.98	2.34	3.08	3.27	1.19	1.3	1.2	1.11	10759000	11003000	10528000	25174000	33189000	35133000	12756000	13956000	12911000	11984000	1	1.02	0.98	2.34	3.08	3.27	1.19	1.3	1.2	1.11	33	12	12	Carbamidomethylation; TMT10plex	37895
1157	1690	Q9Y262|EIF3L_HUMAN	101.81	212.18	24420000	25719000	17887000	14490000	10311000	10139000	15497000	15115000	9365900	11234000	1	1.05	0.73	0.59	0.42	0.42	0.63	0.62	0.38	0.46	24420000	25719000	17887000	14490000	10311000	10139000	15497000	15115000	9365900	11234000	1	1.05	0.73	0.59	0.42	0.42	0.63	0.62	0.38	0.46	35	18	18	Carbamidomethylation; TMT10plex	66727
1157	1703	tr|B0QY89|B0QY89_HUMAN	101.81	212.18	24420000	25719000	17887000	14490000	10311000	10139000	15497000	15115000	9365900	11234000	1	1.05	0.73	0.59	0.42	0.42	0.63	0.62	0.38	0.46	24420000	25719000	17887000	14490000	10311000	10139000	15497000	15115000	9365900	11234000	1	1.05	0.73	0.59	0.42	0.42	0.63	0.62	0.38	0.46	32	18	18	Carbamidomethylation; TMT10plex	70902
683	2004	tr|H7BXY3|H7BXY3_HUMAN	55.99	212.15	21142000	22533000	12593000	10688000	8313700	9029700	14282000	13384000	8954800	9160900	1	1.07	0.6	0.51	0.39	0.43	0.68	0.63	0.42	0.43	21142000	22533000	12593000	10688000	8313700	9029700	14282000	13384000	8954800	9160900	1	1.07	0.6	0.51	0.39	0.43	0.68	0.63	0.42	0.43	30	31	30	Carbamidomethylation; TMT10plex	130550
683	2005	Q7L2E3|DHX30_HUMAN	55.99	212.15	21142000	22533000	12593000	10688000	8313700	9029700	14282000	13384000	8954800	9160900	1	1.07	0.6	0.51	0.39	0.43	0.68	0.63	0.42	0.43	21142000	22533000	12593000	10688000	8313700	9029700	14282000	13384000	8954800	9160900	1	1.07	0.6	0.51	0.39	0.43	0.68	0.63	0.42	0.43	29	31	30	Carbamidomethylation; TMT10plex	133938
1817	2798	tr|A0A6Q8PHL8|A0A6Q8PHL8_HUMAN	75.64	211.87	8262000	8245300	7266100	4920100	3925000	3784800	6268000	6117900	4554600	5229300	1	1	0.88	0.6	0.48	0.46	0.76	0.74	0.55	0.63	8262000	8245300	7266100	4920100	3925000	3784800	6268000	6117900	4554600	5229300	1	1	0.88	0.6	0.48	0.46	0.76	0.74	0.55	0.63	27	11	10	Carbamidomethylation; TMT10plex	67909
1817	2834	tr|A0A6Q8PH45|A0A6Q8PH45_HUMAN	75.64	211.87	8262000	8245300	7266100	4920100	3925000	3784800	6268000	6117900	4554600	5229300	1	1	0.88	0.6	0.48	0.46	0.76	0.74	0.55	0.63	8262000	8245300	7266100	4920100	3925000	3784800	6268000	6117900	4554600	5229300	1	1	0.88	0.6	0.48	0.46	0.76	0.74	0.55	0.63	27	11	10	Carbamidomethylation; TMT10plex	69920
1817	2835	Q96EK5|KBP_HUMAN	75.64	211.87	8262000	8245300	7266100	4920100	3925000	3784800	6268000	6117900	4554600	5229300	1	1	0.88	0.6	0.48	0.46	0.76	0.74	0.55	0.63	8262000	8245300	7266100	4920100	3925000	3784800	6268000	6117900	4554600	5229300	1	1	0.88	0.6	0.48	0.46	0.76	0.74	0.55	0.63	26	11	10	Carbamidomethylation; TMT10plex	71814
1817	2837	tr|A0A1B0GUA3|A0A1B0GUA3_HUMAN	75.64	211.87	8262000	8245300	7266100	4920100	3925000	3784800	6268000	6117900	4554600	5229300	1	1	0.88	0.6	0.48	0.46	0.76	0.74	0.55	0.63	8262000	8245300	7266100	4920100	3925000	3784800	6268000	6117900	4554600	5229300	1	1	0.88	0.6	0.48	0.46	0.76	0.74	0.55	0.63	25	11	10	Carbamidomethylation; TMT10plex	74784
1355	2118	Q96P70|IPO9_HUMAN	136.53	211.77	10225000	11563000	5744100	5541500	4468200	4011500	10245000	9855000	4914300	5001400	1	1.13	0.56	0.54	0.44	0.39	1	0.96	0.48	0.49	10225000	11563000	5744100	5541500	4468200	4011500	10245000	9855000	4914300	5001400	1	1.13	0.56	0.54	0.44	0.39	1	0.96	0.48	0.49	16	16	16	Carbamidomethylation; TMT10plex	115963
1608	3116	Q01995|TAGL_HUMAN	200	211.63	2655400	2805300	2922100	4934600	3568200	3487500	10376000	7931100	10642000	9666800	1	1.06	1.1	1.86	1.34	1.31	3.91	2.99	4.01	3.64	2655400	2805300	2922100	4934600	3568200	3487500	10376000	7931100	10642000	9666800	1	1.06	1.1	1.86	1.34	1.31	3.91	2.99	4.01	3.64	66	11	11	Carbamidomethylation; TMT10plex	22611
1486	1716	tr|G5E9S8|G5E9S8_HUMAN	101.76	211.61	11079000	10936000	8133200	6795800	4171400	4199700	8488200	8104300	7132600	6326300	1	0.99	0.73	0.61	0.38	0.38	0.77	0.73	0.64	0.57	11079000	10936000	8133200	6795800	4171400	4199700	8488200	8104300	7132600	6326300	1	0.99	0.73	0.61	0.38	0.38	0.77	0.73	0.64	0.57	23	16	11	Carbamidomethylation; TMT10plex	62507
1486	1717	tr|F8W6L3|F8W6L3_HUMAN	101.76	211.61	11079000	10936000	8133200	6795800	4171400	4199700	8488200	8104300	7132600	6326300	1	0.99	0.73	0.61	0.38	0.38	0.77	0.73	0.64	0.57	11079000	10936000	8133200	6795800	4171400	4199700	8488200	8104300	7132600	6326300	1	0.99	0.73	0.61	0.38	0.38	0.77	0.73	0.64	0.57	22	16	11	Carbamidomethylation; TMT10plex	65486
1486	1718	tr|G3V2E7|G3V2E7_HUMAN	101.76	211.61	11079000	10936000	8133200	6795800	4171400	4199700	8488200	8104300	7132600	6326300	1	0.99	0.73	0.61	0.38	0.38	0.77	0.73	0.64	0.57	11079000	10936000	8133200	6795800	4171400	4199700	8488200	8104300	7132600	6326300	1	0.99	0.73	0.61	0.38	0.38	0.77	0.73	0.64	0.57	23	16	11	Carbamidomethylation; TMT10plex	62716
1486	1719	Q07866|KLC1_HUMAN	101.76	211.61	11079000	10936000	8133200	6795800	4171400	4199700	8488200	8104300	7132600	6326300	1	0.99	0.73	0.61	0.38	0.38	0.77	0.73	0.64	0.57	11079000	10936000	8133200	6795800	4171400	4199700	8488200	8104300	7132600	6326300	1	0.99	0.73	0.61	0.38	0.38	0.77	0.73	0.64	0.57	22	16	11	Carbamidomethylation; TMT10plex	65310
1486	1725	tr|G3V3H3|G3V3H3_HUMAN	101.76	211.61	11079000	10936000	8133200	6795800	4171400	4199700	8488200	8104300	7132600	6326300	1	0.99	0.73	0.61	0.38	0.38	0.77	0.73	0.64	0.57	11079000	10936000	8133200	6795800	4171400	4199700	8488200	8104300	7132600	6326300	1	0.99	0.73	0.61	0.38	0.38	0.77	0.73	0.64	0.57	20	16	11	Carbamidomethylation; TMT10plex	68775
1486	1727	tr|G3V5R9|G3V5R9_HUMAN	101.76	211.61	11079000	10936000	8133200	6795800	4171400	4199700	8488200	8104300	7132600	6326300	1	0.99	0.73	0.61	0.38	0.38	0.77	0.73	0.64	0.57	11079000	10936000	8133200	6795800	4171400	4199700	8488200	8104300	7132600	6326300	1	0.99	0.73	0.61	0.38	0.38	0.77	0.73	0.64	0.57	20	16	11	Carbamidomethylation; TMT10plex	71408
1486	1738	tr|E7EVH7|E7EVH7_HUMAN	101.76	211.61	11079000	10936000	8133200	6795800	4171400	4199700	8488200	8104300	7132600	6326300	1	0.99	0.73	0.61	0.38	0.38	0.77	0.73	0.64	0.57	11079000	10936000	8133200	6795800	4171400	4199700	8488200	8104300	7132600	6326300	1	0.99	0.73	0.61	0.38	0.38	0.77	0.73	0.64	0.57	17	16	11	Carbamidomethylation; TMT10plex	82482
1345	2770	Q8N3U4|STAG2_HUMAN	108.12	211.59	5929600	6581800	3337700	3079600	2375700	2058900	5286700	4946100	2782400	2979700	1	1.11	0.56	0.52	0.4	0.35	0.89	0.83	0.47	0.5	5929600	6581800	3337700	3079600	2375700	2058900	5286700	4946100	2782400	2979700	1	1.11	0.56	0.52	0.4	0.35	0.89	0.83	0.47	0.5	11	15	11	Carbamidomethylation; TMT10plex	141326
866	2180	tr|A0A0B4J1W3|A0A0B4J1W3_HUMAN	82.94	211.54	18990000	19687000	12195000	9501200	8176700	8147200	16449000	15661000	8554000	9078700	1	1.04	0.64	0.5	0.43	0.43	0.87	0.82	0.45	0.48	18990000	19687000	12195000	9501200	8176700	8147200	16449000	15661000	8554000	9078700	1	1.04	0.64	0.5	0.43	0.43	0.87	0.82	0.45	0.48	24	25	21	Carbamidomethylation; TMT10plex	101201
866	2181	Q9BXJ9|NAA15_HUMAN	82.94	211.54	18990000	19687000	12195000	9501200	8176700	8147200	16449000	15661000	8554000	9078700	1	1.04	0.64	0.5	0.43	0.43	0.87	0.82	0.45	0.48	18990000	19687000	12195000	9501200	8176700	8147200	16449000	15661000	8554000	9078700	1	1.04	0.64	0.5	0.43	0.43	0.87	0.82	0.45	0.48	24	25	21	Carbamidomethylation; TMT10plex	101272
1468	3151	Q9UJU6|DBNL_HUMAN	70.9	211.23	1254500	1142200	839300	788470	515350	732070	1308900	1432900	1052500	990120	1	0.91	0.67	0.63	0.41	0.58	1.04	1.14	0.84	0.79	1254500	1142200	839300	788470	515350	732070	1308900	1432900	1052500	990120	1	0.91	0.67	0.63	0.41	0.58	1.04	1.14	0.84	0.79	7	11	3	TMT10plex	48207
1346	2532	Q9UBF2|COPG2_HUMAN	151.76	211.08	4975100	5023800	3319800	2372000	1814300	1599500	3590700	3369600	2413600	2575900	1	1.01	0.67	0.48	0.36	0.32	0.72	0.68	0.49	0.52	4975100	5023800	3319800	2372000	1814300	1599500	3590700	3369600	2413600	2575900	1	1.01	0.67	0.48	0.36	0.32	0.72	0.68	0.49	0.52	16	12	10	Carbamidomethylation; TMT10plex	97622
497	4979	P39687|AN32A_HUMAN	200	210.61	18539000	16775000	26740000	23287000	14945000	14423000	60163000	64571000	58652000	53629000	1	0.9	1.44	1.26	0.81	0.78	3.25	3.48	3.16	2.89	18539000	16775000	26740000	23287000	14945000	14423000	60163000	64571000	58652000	53629000	1	0.9	1.44	1.26	0.81	0.78	3.25	3.48	3.16	2.89	36	13	8	Carbamidomethylation; TMT10plex; Deamidation (NQ)	28585
1712	1997	Q03701|CEBPZ_HUMAN	59.83	210.27	8824400	8983600	5598600	6134300	4704400	4433500	6675000	6304600	4264200	4685600	1	1.02	0.63	0.7	0.53	0.5	0.76	0.71	0.48	0.53	8824400	8983600	5598600	6134300	4704400	4433500	6675000	6304600	4264200	4685600	1	1.02	0.63	0.7	0.53	0.5	0.76	0.71	0.48	0.53	14	13	13	Carbamidomethylation; TMT10plex	120974
1419	2292	tr|E9PHI4|E9PHI4_HUMAN	146.12	210.06	7734500	8616000	4783400	3780400	3459500	2874200	5116900	4779300	3171300	3700500	1	1.11	0.62	0.49	0.45	0.37	0.66	0.62	0.41	0.48	7734500	8616000	4783400	3780400	3459500	2874200	5116900	4779300	3171300	3700500	1	1.11	0.62	0.49	0.45	0.37	0.66	0.62	0.41	0.48	21	13	13	Carbamidomethylation; TMT10plex; Deamidation (NQ)	91113
1419	2361	O94901|SUN1_HUMAN	146.12	210.06	7734500	8616000	4783400	3780400	3459500	2874200	5116900	4779300	3171300	3700500	1	1.11	0.62	0.49	0.45	0.37	0.66	0.62	0.41	0.48	7734500	8616000	4783400	3780400	3459500	2874200	5116900	4779300	3171300	3700500	1	1.11	0.62	0.49	0.45	0.37	0.66	0.62	0.41	0.48	22	13	13	Carbamidomethylation; TMT10plex; Deamidation (NQ)	87110
1903	3198	Q13867|BLMH_HUMAN	149.54	209.69	7362200	7287500	5118000	3636400	2910400	2479200	7532200	7060000	3604200	4049100	1	0.99	0.7	0.49	0.4	0.34	1.02	0.96	0.49	0.55	7362200	7287500	5118000	3636400	2910400	2479200	7532200	7060000	3604200	4049100	1	0.99	0.7	0.49	0.4	0.34	1.02	0.96	0.49	0.55	29	9	9	Carbamidomethylation; TMT10plex	52562
1247	1978	O94973|AP2A2_HUMAN	101.16	209.47	6654300	6515900	4785100	3652300	2431400	2742600	3575500	3855100	2409400	2966000	1	0.98	0.72	0.55	0.37	0.41	0.54	0.58	0.36	0.45	6654300	6515900	4785100	3652300	2431400	2742600	3575500	3855100	2409400	2966000	1	0.98	0.72	0.55	0.37	0.41	0.54	0.58	0.36	0.45	12	18	9	Carbamidomethylation; TMT10plex	103960
1547	3188	Q9Y6C9|MTCH2_HUMAN	125.35	209.32	12102000	13517000	8328100	7610000	6392000	4914500	11187000	10740000	6573800	8752500	1	1.12	0.69	0.63	0.53	0.41	0.92	0.89	0.54	0.72	12102000	13517000	8328100	7610000	6392000	4914500	11187000	10740000	6573800	8752500	1	1.12	0.69	0.63	0.53	0.41	0.92	0.89	0.54	0.72	43	10	10	Carbamidomethylation; TMT10plex	33331
1149	1824	Q15020|SART3_HUMAN	134.38	209.2	17158000	16396000	10660000	8844600	5517400	5774600	11869000	11546000	7834400	7751700	1	0.96	0.62	0.52	0.32	0.34	0.69	0.67	0.46	0.45	17158000	16396000	10660000	8844600	5517400	5774600	11869000	11546000	7834400	7751700	1	0.96	0.62	0.52	0.32	0.34	0.69	0.67	0.46	0.45	25	19	19	Carbamidomethylation; TMT10plex	109935
1149	1825	tr|A0A499FI31|A0A499FI31_HUMAN	134.38	209.2	17158000	16396000	10660000	8844600	5517400	5774600	11869000	11546000	7834400	7751700	1	0.96	0.62	0.52	0.32	0.34	0.69	0.67	0.46	0.45	17158000	16396000	10660000	8844600	5517400	5774600	11869000	11546000	7834400	7751700	1	0.96	0.62	0.52	0.32	0.34	0.69	0.67	0.46	0.45	24	19	19	Carbamidomethylation; TMT10plex	111958
1144	2686	P04637|P53_HUMAN	200	209.08	7649400	7404400	7027900	14677000	9594600	11207000	3708400	3672000	3480300	3307300	1	0.97	0.92	1.92	1.25	1.47	0.48	0.48	0.45	0.43	7649400	7404400	7027900	14677000	9594600	11207000	3708400	3672000	3480300	3307300	1	0.97	0.92	1.92	1.25	1.47	0.48	0.48	0.45	0.43	39	12	12	Carbamidomethylation; TMT10plex	43653
1144	2693	tr|A0A0U1RQC9|A0A0U1RQC9_HUMAN	200	209.08	7649400	7404400	7027900	14677000	9594600	11207000	3708400	3672000	3480300	3307300	1	0.97	0.92	1.92	1.25	1.47	0.48	0.48	0.45	0.43	7649400	7404400	7027900	14677000	9594600	11207000	3708400	3672000	3480300	3307300	1	0.97	0.92	1.92	1.25	1.47	0.48	0.48	0.45	0.43	37	12	12	Carbamidomethylation; TMT10plex	45884
877	1735	tr|A0A6Q8PHA5|A0A6Q8PHA5_HUMAN	89.32	209	12791000	13007000	11197000	7726100	5497900	4972500	13163000	12390000	8846400	8528300	1	1.02	0.88	0.6	0.43	0.39	1.03	0.97	0.69	0.67	12791000	13007000	11197000	7726100	5497900	4972500	13163000	12390000	8846400	8528300	1	1.02	0.88	0.6	0.43	0.39	1.03	0.97	0.69	0.67	31	22	15	Carbamidomethylation; TMT10plex	53426
877	1755	P12081|HARS1_HUMAN	89.32	209	12791000	13007000	11197000	7726100	5497900	4972500	13163000	12390000	8846400	8528300	1	1.02	0.88	0.6	0.43	0.39	1.03	0.97	0.69	0.67	12791000	13007000	11197000	7726100	5497900	4972500	13163000	12390000	8846400	8528300	1	1.02	0.88	0.6	0.43	0.39	1.03	0.97	0.69	0.67	29	22	15	Carbamidomethylation; TMT10plex	57411
712	2698	P50502|F10A1_HUMAN	136.85	208.65	17787000	16654000	19227000	17513000	11809000	12488000	35894000	37937000	31543000	30934000	1	0.94	1.08	0.98	0.66	0.7	2.02	2.13	1.77	1.74	17787000	16654000	19227000	17513000	11809000	12488000	35894000	37937000	31543000	30934000	1	0.94	1.08	0.98	0.66	0.7	2.02	2.13	1.77	1.74	33	13	13	Carbamidomethylation; TMT10plex; Deamidation (NQ)	41332
1102	2287	Q9BQ39|DDX50_HUMAN	75.34	208.39	7242400	7990900	5753400	5951100	5777000	5618000	3722600	4073200	3155700	3191500	1	1.1	0.79	0.82	0.8	0.78	0.51	0.56	0.44	0.44	7242400	7990900	5753400	5951100	5777000	5618000	3722600	4073200	3155700	3191500	1	1.1	0.79	0.82	0.8	0.78	0.51	0.56	0.44	0.44	16	16	11	Carbamidomethylation; TMT10plex	82565
2180	3517	P17275|JUNB_HUMAN	143.52	208.26	2245700	2286600	2029200	3388200	3886300	4082700	2391900	2348300	5002900	6016700	1	1.02	0.9	1.51	1.73	1.82	1.07	1.05	2.23	2.68	2245700	2286600	2029200	3388200	3886300	4082700	2391900	2348300	5002900	6016700	1	1.02	0.9	1.51	1.73	1.82	1.07	1.05	2.23	2.68	39	10	9	TMT10plex	35879
1245	2576	Q9BR76|COR1B_HUMAN	143.74	208.02	14526000	14295000	10956000	8085700	5257900	4894900	8462600	8251500	6035400	5966900	1	0.98	0.75	0.56	0.36	0.34	0.58	0.57	0.42	0.41	14526000	14295000	10956000	8085700	5257900	4894900	8462600	8251500	6035400	5966900	1	0.98	0.75	0.56	0.36	0.34	0.58	0.57	0.42	0.41	24	12	10	Carbamidomethylation; TMT10plex	54235
1487	2570	P53004|BIEA_HUMAN	82.92	207.93	13138000	12795000	13058000	7243400	5950800	5110700	13215000	13248000	9862600	9449900	1	0.97	0.99	0.55	0.45	0.39	1.01	1.01	0.75	0.72	13138000	12795000	13058000	7243400	5950800	5110700	13215000	13248000	9862600	9449900	1	0.97	0.99	0.55	0.45	0.39	1.01	1.01	0.75	0.72	41	13	13	Carbamidomethylation; TMT10plex	33428
1846	3032	Q16222|UAP1_HUMAN	71.68	207.88	8543000	9262800	9326500	7164300	4144300	4165000	5526000	5591400	5089200	5989000	1	1.08	1.09	0.84	0.49	0.49	0.65	0.65	0.6	0.7	8543000	9262800	9326500	7164300	4144300	4165000	5526000	5591400	5089200	5989000	1	1.08	1.09	0.84	0.49	0.49	0.65	0.65	0.6	0.7	28	12	11	Carbamidomethylation; TMT10plex; Deamidation (NQ)	58769
982	4537	Q03135|CAV1_HUMAN	200	207.75	35997000	50128000	9503700	8958700	5992500	6290800	8274600	7690100	6450500	6937400	1	1.39	0.26	0.25	0.17	0.17	0.23	0.21	0.18	0.19	35997000	50128000	9503700	8958700	5992500	6290800	8274600	7690100	6450500	6937400	1	1.39	0.26	0.25	0.17	0.17	0.23	0.21	0.18	0.19	51	9	9	TMT10plex	20472
1896	2410	Q9HD20|AT131_HUMAN	141.22	207.73	5366800	6389400	2869400	2445700	2102200	1941700	4253900	4089000	2570200	2497300	1	1.19	0.53	0.46	0.39	0.36	0.79	0.76	0.48	0.47	5366800	6389400	2869400	2445700	2102200	1941700	4253900	4089000	2570200	2497300	1	1.19	0.53	0.46	0.39	0.36	0.79	0.76	0.48	0.47	13	12	12	Carbamidomethylation; TMT10plex	132955
581	8265	P0DP25|CALM3_HUMAN	125.6	207.68	44711000	53262000	123110000	66072000	59360000	65408000	61953000	48155000	53997000	45365000	1	1.19	2.75	1.48	1.33	1.46	1.39	1.08	1.21	1.01	44711000	53262000	123110000	66072000	59360000	65408000	61953000	48155000	53997000	45365000	1	1.19	2.75	1.48	1.33	1.46	1.39	1.08	1.21	1.01	42	10	10	TMT10plex	16838
581	8264	P0DP23|CALM1_HUMAN	125.6	207.68	44711000	53262000	123110000	66072000	59360000	65408000	61953000	48155000	53997000	45365000	1	1.19	2.75	1.48	1.33	1.46	1.39	1.08	1.21	1.01	44711000	53262000	123110000	66072000	59360000	65408000	61953000	48155000	53997000	45365000	1	1.19	2.75	1.48	1.33	1.46	1.39	1.08	1.21	1.01	42	10	10	TMT10plex	16838
581	8263	P0DP24|CALM2_HUMAN	125.6	207.68	44711000	53262000	123110000	66072000	59360000	65408000	61953000	48155000	53997000	45365000	1	1.19	2.75	1.48	1.33	1.46	1.39	1.08	1.21	1.01	44711000	53262000	123110000	66072000	59360000	65408000	61953000	48155000	53997000	45365000	1	1.19	2.75	1.48	1.33	1.46	1.39	1.08	1.21	1.01	42	10	10	TMT10plex	16838
581	8275	tr|E7EMB3|E7EMB3_HUMAN	125.6	207.68	44711000	53262000	123110000	66072000	59360000	65408000	61953000	48155000	53997000	45365000	1	1.19	2.75	1.48	1.33	1.46	1.39	1.08	1.21	1.01	44711000	53262000	123110000	66072000	59360000	65408000	61953000	48155000	53997000	45365000	1	1.19	2.75	1.48	1.33	1.46	1.39	1.08	1.21	1.01	32	10	10	TMT10plex	21689
1694	3002	tr|F2Z2E2|F2Z2E2_HUMAN	139.81	207.6	3212800	3460100	1956000	1411200	1162400	1081300	1484000	1474000	1020400	1159200	1	1.08	0.61	0.44	0.36	0.34	0.46	0.46	0.32	0.36	3212800	3460100	1956000	1411200	1162400	1081300	1484000	1474000	1020400	1159200	1	1.08	0.61	0.44	0.36	0.34	0.46	0.46	0.32	0.36	8	10	8	TMT10plex	179483
1694	3007	Q86VI3|IQGA3_HUMAN	139.81	207.6	3212800	3460100	1956000	1411200	1162400	1081300	1484000	1474000	1020400	1159200	1	1.08	0.61	0.44	0.36	0.34	0.46	0.46	0.32	0.36	3212800	3460100	1956000	1411200	1162400	1081300	1484000	1474000	1020400	1159200	1	1.08	0.61	0.44	0.36	0.34	0.46	0.46	0.32	0.36	8	10	8	TMT10plex	184698
1561	2541	tr|K7ER00|K7ER00_HUMAN	82.93	207.56	8481400	8266200	9908500	10664000	7635900	8292200	14282000	15417000	17060000	19392000	1	0.97	1.17	1.26	0.9	0.98	1.68	1.82	2.01	2.29	8481400	8266200	9908500	10664000	7635900	8292200	14282000	15417000	17060000	19392000	1	0.97	1.17	1.26	0.9	0.98	1.68	1.82	2.01	2.29	28	15	15	Carbamidomethylation; TMT10plex	62395
1561	2559	Q9Y285|SYFA_HUMAN	82.93	207.56	8481400	8266200	9908500	10664000	7635900	8292200	14282000	15417000	17060000	19392000	1	0.97	1.17	1.26	0.9	0.98	1.68	1.82	2.01	2.29	8481400	8266200	9908500	10664000	7635900	8292200	14282000	15417000	17060000	19392000	1	0.97	1.17	1.26	0.9	0.98	1.68	1.82	2.01	2.29	30	15	15	Carbamidomethylation; TMT10plex	57564
1122	5762	tr|A0A7P0TA85|A0A7P0TA85_HUMAN	30.75	207.54	2135700	2194400	2169500	2314500	4252100	2054000	1589400	1463200	2387000	6492200	1	1.03	1.02	1.08	1.99	0.96	0.74	0.69	1.12	3.04	2135700	2194400	2169500	2314500	4252100	2054000	1589400	1463200	2387000	6492200	1	1.03	1.02	1.08	1.99	0.96	0.74	0.69	1.12	3.04	7	11	2	TMT10plex	28992
1122	5763	P35613|BASI_HUMAN	30.75	207.54	2135700	2194400	2169500	2314500	4252100	2054000	1589400	1463200	2387000	6492200	1	1.03	1.02	1.08	1.99	0.96	0.74	0.69	1.12	3.04	2135700	2194400	2169500	2314500	4252100	2054000	1589400	1463200	2387000	6492200	1	1.03	1.02	1.08	1.99	0.96	0.74	0.69	1.12	3.04	5	11	2	TMT10plex	42200
1562	2631	Q15642|CIP4_HUMAN	107	207.45	10515000	10461000	9301100	5695300	4209100	4149600	6394200	6174700	4892500	5804900	1	0.99	0.88	0.54	0.4	0.39	0.61	0.59	0.47	0.55	10515000	10461000	9301100	5695300	4209100	4149600	6394200	6174700	4892500	5804900	1	0.99	0.88	0.54	0.4	0.39	0.61	0.59	0.47	0.55	25	12	12	Carbamidomethylation; TMT10plex	68352
901	7169	E9PAV3|NACAM_HUMAN	113.82	207.43	8259900	8200300	12179000	11356000	7458500	7539400	14369000	15750000	19710000	17399000	1	0.99	1.47	1.37	0.9	0.91	1.74	1.91	2.39	2.11	8259900	8200300	12179000	11356000	7458500	7539400	14369000	15750000	19710000	17399000	1	0.99	1.47	1.37	0.9	0.91	1.74	1.91	2.39	2.11	2	9	4	TMT10plex; Oxidation (M)	205419
901	7944	tr|A0A7I2V473|A0A7I2V473_HUMAN	113.82	207.43	8259900	8200300	12179000	11356000	7458500	7539400	14369000	15750000	19710000	17399000	1	0.99	1.47	1.37	0.9	0.91	1.74	1.91	2.39	2.11	8259900	8200300	12179000	11356000	7458500	7539400	14369000	15750000	19710000	17399000	1	0.99	1.47	1.37	0.9	0.91	1.74	1.91	2.39	2.11	14	9	4	TMT10plex; Oxidation (M)	31691
901	8291	tr|F8VZJ2|F8VZJ2_HUMAN	113.82	207.43	8259900	8200300	12179000	11356000	7458500	7539400	14369000	15750000	19710000	17399000	1	0.99	1.47	1.37	0.9	0.91	1.74	1.91	2.39	2.11	8259900	8200300	12179000	11356000	7458500	7539400	14369000	15750000	19710000	17399000	1	0.99	1.47	1.37	0.9	0.91	1.74	1.91	2.39	2.11	31	9	4	TMT10plex; Oxidation (M)	15016
901	8298	tr|F8W0W4|F8W0W4_HUMAN	113.82	207.43	8259900	8200300	12179000	11356000	7458500	7539400	14369000	15750000	19710000	17399000	1	0.99	1.47	1.37	0.9	0.91	1.74	1.91	2.39	2.11	8259900	8200300	12179000	11356000	7458500	7539400	14369000	15750000	19710000	17399000	1	0.99	1.47	1.37	0.9	0.91	1.74	1.91	2.39	2.11	21	9	4	TMT10plex; Oxidation (M)	21482
901	8301	tr|A0A7I2V2K5|A0A7I2V2K5_HUMAN	113.82	207.43	8259900	8200300	12179000	11356000	7458500	7539400	14369000	15750000	19710000	17399000	1	0.99	1.47	1.37	0.9	0.91	1.74	1.91	2.39	2.11	8259900	8200300	12179000	11356000	7458500	7539400	14369000	15750000	19710000	17399000	1	0.99	1.47	1.37	0.9	0.91	1.74	1.91	2.39	2.11	20	9	4	TMT10plex; Oxidation (M)	23082
901	8302	Q13765|NACA_HUMAN	113.82	207.43	8259900	8200300	12179000	11356000	7458500	7539400	14369000	15750000	19710000	17399000	1	0.99	1.47	1.37	0.9	0.91	1.74	1.91	2.39	2.11	8259900	8200300	12179000	11356000	7458500	7539400	14369000	15750000	19710000	17399000	1	0.99	1.47	1.37	0.9	0.91	1.74	1.91	2.39	2.11	20	9	4	TMT10plex; Oxidation (M)	23384
901	8304	tr|H0YHX9|H0YHX9_HUMAN	113.82	207.43	8259900	8200300	12179000	11356000	7458500	7539400	14369000	15750000	19710000	17399000	1	0.99	1.47	1.37	0.9	0.91	1.74	1.91	2.39	2.11	8259900	8200300	12179000	11356000	7458500	7539400	14369000	15750000	19710000	17399000	1	0.99	1.47	1.37	0.9	0.91	1.74	1.91	2.39	2.11	18	9	4	TMT10plex; Oxidation (M)	25279
1077	1911	tr|A0A1W2PPZ5|A0A1W2PPZ5_HUMAN	84.84	207.18	9019800	8692100	8598000	13356000	7307000	9997300	17428000	19147000	14309000	13999000	1	0.96	0.95	1.48	0.81	1.11	1.93	2.12	1.59	1.55	9019800	8692100	8598000	13356000	7307000	9997300	17428000	19147000	14309000	13999000	1	0.96	0.95	1.48	0.81	1.11	1.93	2.12	1.59	1.55	53	18	18	Carbamidomethylation; TMT10plex; Deamidation (NQ); Phosphorylation (STY)	33936
1077	1910	P23193|TCEA1_HUMAN	84.84	207.18	9019800	8692100	8598000	13356000	7307000	9997300	17428000	19147000	14309000	13999000	1	0.96	0.95	1.48	0.81	1.11	1.93	2.12	1.59	1.55	9019800	8692100	8598000	13356000	7307000	9997300	17428000	19147000	14309000	13999000	1	0.96	0.95	1.48	0.81	1.11	1.93	2.12	1.59	1.55	53	18	18	Carbamidomethylation; TMT10plex; Deamidation (NQ); Phosphorylation (STY)	33970
1435	2509	O95340|PAPS2_HUMAN	60.94	206.97	7010200	7229500	4961100	4809800	3375400	3201400	3791400	3860000	3097300	3621200	1	1.03	0.71	0.69	0.48	0.46	0.54	0.55	0.44	0.52	7010200	7229500	4961100	4809800	3375400	3201400	3791400	3860000	3097300	3621200	1	1.03	0.71	0.69	0.48	0.46	0.54	0.55	0.44	0.52	22	14	11	Carbamidomethylation; TMT10plex; Deamidation (NQ)	69501
1050	3117	Q9H6F5|CCD86_HUMAN	128.18	206.93	10917000	11824000	10312000	16438000	27445000	30391000	11916000	12588000	17672000	19241000	1	1.08	0.94	1.51	2.51	2.78	1.09	1.15	1.62	1.76	10917000	11824000	10312000	16438000	27445000	30391000	11916000	12588000	17672000	19241000	1	1.08	0.94	1.51	2.51	2.78	1.09	1.15	1.62	1.76	39	12	12	Carbamidomethylation; TMT10plex; Deamidation (NQ); Phosphorylation (STY)	40236
1263	1721	Q9NZ08|ERAP1_HUMAN	117.44	206.84	13675000	13245000	9978500	5962500	5117100	4679800	8712700	8779100	7161400	8573800	1	0.97	0.73	0.44	0.37	0.34	0.64	0.64	0.52	0.63	13675000	13245000	9978500	5962500	5117100	4679800	8712700	8779100	7161400	8573800	1	0.97	0.73	0.44	0.37	0.34	0.64	0.64	0.52	0.63	18	15	15	Carbamidomethylation; TMT10plex	107235
1433	2161	Q9BZQ8|NIBA1_HUMAN	74.43	206.84	7998700	8317300	5239300	5634400	3827800	4401000	7832800	7390400	4334400	4300800	1	1.04	0.66	0.7	0.48	0.55	0.98	0.92	0.54	0.54	7998700	8317300	5239300	5634400	3827800	4401000	7832800	7390400	4334400	4300800	1	1.04	0.66	0.7	0.48	0.55	0.98	0.92	0.54	0.54	32	16	16	Carbamidomethylation; TMT10plex	103135
855	4057	O00422|SAP18_HUMAN	136.44	206.76	17547000	16963000	25995000	29946000	39503000	48886000	17781000	18917000	32641000	28915000	1	0.97	1.48	1.71	2.25	2.79	1.01	1.08	1.86	1.65	17547000	16963000	25995000	29946000	39503000	48886000	17781000	18917000	32641000	28915000	1	0.97	1.48	1.71	2.25	2.79	1.01	1.08	1.86	1.65	70	15	15	Carbamidomethylation; TMT10plex; Deamidation (NQ)	17561
1301	3082	Q8NCW5|NNRE_HUMAN	91.81	206.58	6047800	5899600	5913500	4012400	2909000	2555800	6939600	6551200	4561300	4852000	1	0.98	0.98	0.66	0.48	0.42	1.15	1.08	0.75	0.8	6047800	5899600	5913500	4012400	2909000	2555800	6939600	6551200	4561300	4852000	1	0.98	0.98	0.66	0.48	0.42	1.15	1.08	0.75	0.8	51	12	12	Carbamidomethylation; TMT10plex	31675
1286	2053	O60502|OGA_HUMAN	62.2	206.44	8840200	9417600	6496500	5735900	4267900	4440300	9694500	9289300	6192400	6488500	1	1.07	0.73	0.65	0.48	0.5	1.1	1.05	0.7	0.73	8840200	9417600	6496500	5735900	4267900	4440300	9694500	9289300	6192400	6488500	1	1.07	0.73	0.65	0.48	0.5	1.1	1.05	0.7	0.73	17	15	15	Carbamidomethylation; TMT10plex	102915
1423	3403	Q92769|HDAC2_HUMAN	59.56	206.43	6695100	6407600	4398300	5075200	3792800	3689000	4759100	4818700	3024200	3484500	1	0.96	0.66	0.76	0.57	0.55	0.71	0.72	0.45	0.52	6695100	6407600	4398300	5075200	3792800	3689000	4759100	4818700	3024200	3484500	1	0.96	0.66	0.76	0.57	0.55	0.71	0.72	0.45	0.52	19	12	8	Carbamidomethylation; TMT10plex	55364
1808	4252	O95865|DDAH2_HUMAN	200	206.32	5155000	5533600	6654000	2396000	2228300	1766800	2822600	2766400	2398600	2817400	1	1.07	1.29	0.46	0.43	0.34	0.55	0.54	0.47	0.55	5155000	5533600	6654000	2396000	2228300	1766800	2822600	2766400	2398600	2817400	1	1.07	1.29	0.46	0.43	0.34	0.55	0.54	0.47	0.55	36	8	7	Carbamidomethylation; TMT10plex; Deamidation (NQ)	29644
647	3773	P16070|CD44_HUMAN	200	206.3	63822000	76986000	38455000	27295000	30223000	31582000	27537000	25973000	24858000	21888000	1	1.21	0.6	0.43	0.47	0.49	0.43	0.41	0.39	0.34	63822000	76986000	38455000	27295000	30223000	31582000	27537000	25973000	24858000	21888000	1	1.21	0.6	0.43	0.47	0.49	0.43	0.41	0.39	0.34	16	11	11	Carbamidomethylation; TMT10plex; Deamidation (NQ)	81538
1318	1998	Q29RF7|PDS5A_HUMAN	99.1	206.16	9432500	10274000	5394400	4620000	4329300	3998200	9131400	9048800	5101900	5752800	1	1.09	0.57	0.49	0.46	0.42	0.97	0.96	0.54	0.61	9432500	10274000	5394400	4620000	4329300	3998200	9131400	9048800	5101900	5752800	1	1.09	0.57	0.49	0.46	0.42	0.97	0.96	0.54	0.61	14	16	14	Carbamidomethylation; TMT10plex	150830
1021	2710	Q9UIJ7|KAD3_HUMAN	45.4	206.11	10794000	11231000	15364000	15111000	17955000	18799000	22969000	22339000	19760000	21028000	1	1.04	1.42	1.4	1.66	1.74	2.13	2.07	1.83	1.95	10794000	11231000	15364000	15111000	17955000	18799000	22969000	22339000	19760000	21028000	1	1.04	1.42	1.4	1.66	1.74	2.13	2.07	1.83	1.95	56	15	15	TMT10plex	25565
1124	1674	P82650|RT22_HUMAN	65.45	206.04	13950000	14852000	19946000	25143000	27162000	30547000	15340000	15638000	16776000	16712000	1	1.06	1.43	1.8	1.95	2.19	1.1	1.12	1.2	1.2	13950000	14852000	19946000	25143000	27162000	30547000	15340000	15638000	16776000	16712000	1	1.06	1.43	1.8	1.95	2.19	1.1	1.12	1.2	1.2	48	17	17	Carbamidomethylation; TMT10plex	41280
728	1820	P25685|DNJB1_HUMAN	53.42	205.96	27919000	26096000	27155000	19121000	12926000	13329000	26189000	26831000	27524000	29203000	1	0.93	0.97	0.68	0.46	0.48	0.94	0.96	0.99	1.05	27919000	26096000	27155000	19121000	12926000	13329000	26189000	26831000	27524000	29203000	1	0.93	0.97	0.68	0.46	0.48	0.94	0.96	0.99	1.05	48	20	18	Carbamidomethylation; TMT10plex	38044
1386	4886	O43399|TPD54_HUMAN	67.95	205.78	3956600	4632400	5705500	4644900	3796200	3777700	8018000	7339300	6309500	5714400	1	1.17	1.44	1.17	0.96	0.95	2.03	1.85	1.59	1.44	3956600	4632400	5705500	4644900	3796200	3777700	8018000	7339300	6309500	5714400	1	1.17	1.44	1.17	0.96	0.95	2.03	1.85	1.59	1.44	45	11	11	TMT10plex; Oxidation (M)	22238
1386	5015	tr|A0A087WYR3|A0A087WYR3_HUMAN	67.95	205.78	3956600	4632400	5705500	4644900	3796200	3777700	8018000	7339300	6309500	5714400	1	1.17	1.44	1.17	0.96	0.95	2.03	1.85	1.59	1.44	3956600	4632400	5705500	4644900	3796200	3777700	8018000	7339300	6309500	5714400	1	1.17	1.44	1.17	0.96	0.95	2.03	1.85	1.59	1.44	42	11	11	TMT10plex; Oxidation (M)	23765
2007	2699	Q52LW3|RHG29_HUMAN	200	205.64	4816500	4997500	2701100	1863600	1595700	1528300	1967500	1966500	1636100	1683900	1	1.04	0.56	0.39	0.33	0.32	0.41	0.41	0.34	0.35	4816500	4997500	2701100	1863600	1595700	1528300	1967500	1966500	1636100	1683900	1	1.04	0.56	0.39	0.33	0.32	0.41	0.41	0.34	0.35	11	11	10	Carbamidomethylation; TMT10plex	142063
1647	3015	Q15645|PCH2_HUMAN	102.35	205.53	5357800	5890900	4944700	4547600	4599600	4289200	11183000	10680000	6713200	7639000	1	1.1	0.92	0.85	0.86	0.8	2.09	1.99	1.25	1.43	5357800	5890900	4944700	4547600	4599600	4289200	11183000	10680000	6713200	7639000	1	1.1	0.92	0.85	0.86	0.8	2.09	1.99	1.25	1.43	32	13	13	TMT10plex; Deamidation (NQ)	48551
1253	1874	Q9Y2A7|NCKP1_HUMAN	200	204.62	12372000	13700000	5737300	4903000	3637700	3133300	7998000	7738100	5371300	5355700	1	1.11	0.46	0.4	0.29	0.25	0.65	0.63	0.43	0.43	12372000	13700000	5737300	4903000	3637700	3133300	7998000	7738100	5371300	5355700	1	1.11	0.46	0.4	0.29	0.25	0.65	0.63	0.43	0.43	17	15	15	Carbamidomethylation; TMT10plex; Deamidation (NQ)	128790
1151	2926	Q16204|CCDC6_HUMAN	86.15	204.51	7629200	7292400	6834800	17446000	8840900	11288000	7451600	7303900	7798100	6878500	1	0.96	0.9	2.29	1.16	1.48	0.98	0.96	1.02	0.9	7629200	7292400	6834800	17446000	8840900	11288000	7451600	7303900	7798100	6878500	1	0.96	0.9	2.29	1.16	1.48	0.98	0.96	1.02	0.9	26	13	13	TMT10plex	53291
1955	3702	P83111|LACTB_HUMAN	87.69	204.44	8074800	7729100	8507300	5626000	6175100	5967100	3497600	3201800	3615600	3268500	1	0.96	1.05	0.7	0.76	0.74	0.43	0.4	0.45	0.4	8074800	7729100	8507300	5626000	6175100	5967100	3497600	3201800	3615600	3268500	1	0.96	1.05	0.7	0.76	0.74	0.43	0.4	0.45	0.4	23	11	11	TMT10plex	60694
967	3060	Q15691|MARE1_HUMAN	87.91	203.99	20964000	24310000	24714000	20512000	10369000	10871000	22221000	17942000	16588000	19513000	1	1.16	1.18	0.98	0.49	0.52	1.06	0.86	0.79	0.93	20964000	24310000	24714000	20512000	10369000	10871000	22221000	17942000	16588000	19513000	1	1.16	1.18	0.98	0.49	0.52	1.06	0.86	0.79	0.93	48	13	12	Carbamidomethylation; TMT10plex; Deamidation (NQ)	29999
1372	2502	O14744|ANM5_HUMAN	69.79	203.62	13481000	13979000	9362200	8214100	5624500	5941000	12809000	12248000	7466200	8305800	1	1.04	0.69	0.61	0.42	0.44	0.95	0.91	0.55	0.62	13481000	13979000	9362200	8214100	5624500	5941000	12809000	12248000	7466200	8305800	1	1.04	0.69	0.61	0.42	0.44	0.95	0.91	0.55	0.62	26	14	14	Carbamidomethylation; TMT10plex	72684
1356	1760	Q9H2G2|SLK_HUMAN	48.6	203.58	10954000	10891000	8031200	6801400	5447300	5820800	7187800	6822700	6509200	6018600	1	0.99	0.73	0.62	0.5	0.53	0.66	0.62	0.59	0.55	10954000	10891000	8031200	6801400	5447300	5820800	7187800	6822700	6509200	6018600	1	0.99	0.73	0.62	0.5	0.53	0.66	0.62	0.59	0.55	17	15	14	Carbamidomethylation; TMT10plex	142695
2119	3924	O14497|ARI1A_HUMAN	103.17	203.49	4865300	5059600	2749800	2770400	2033100	2226700	3123700	3232800	2188400	2947900	1	1.04	0.57	0.57	0.42	0.46	0.64	0.66	0.45	0.61	4865300	5059600	2749800	2770400	2033100	2226700	3123700	3232800	2188400	2947900	1	1.04	0.57	0.57	0.42	0.46	0.64	0.66	0.45	0.61	5	9	8	TMT10plex	242042
944	2383	O75976|CBPD_HUMAN	200	203.38	32831000	37180000	15579000	13246000	10613000	9336000	15830000	15297000	11244000	10975000	1	1.13	0.47	0.4	0.32	0.28	0.48	0.47	0.34	0.33	32831000	37180000	15579000	13246000	10613000	9336000	15830000	15297000	11244000	10975000	1	1.13	0.47	0.4	0.32	0.28	0.48	0.47	0.34	0.33	17	23	23	Carbamidomethylation; TMT10plex	152931
1581	2791	O75306|NDUS2_HUMAN	57.64	203.37	12179000	11657000	10597000	8023700	6822900	6178500	9787100	9112000	5402000	6459000	1	0.96	0.87	0.66	0.56	0.51	0.8	0.75	0.44	0.53	12179000	11657000	10597000	8023700	6822900	6178500	9787100	9112000	5402000	6459000	1	0.96	0.87	0.66	0.56	0.51	0.8	0.75	0.44	0.53	33	13	13	Carbamidomethylation; TMT10plex; Deamidation (NQ)	52546
1581	2792	tr|A0A7I2V596|A0A7I2V596_HUMAN	57.64	203.37	12179000	11657000	10597000	8023700	6822900	6178500	9787100	9112000	5402000	6459000	1	0.96	0.87	0.66	0.56	0.51	0.8	0.75	0.44	0.53	12179000	11657000	10597000	8023700	6822900	6178500	9787100	9112000	5402000	6459000	1	0.96	0.87	0.66	0.56	0.51	0.8	0.75	0.44	0.53	32	13	13	Carbamidomethylation; TMT10plex; Deamidation (NQ)	54001
1581	2793	tr|A0A7I2YQG7|A0A7I2YQG7_HUMAN	57.64	203.37	12179000	11657000	10597000	8023700	6822900	6178500	9787100	9112000	5402000	6459000	1	0.96	0.87	0.66	0.56	0.51	0.8	0.75	0.44	0.53	12179000	11657000	10597000	8023700	6822900	6178500	9787100	9112000	5402000	6459000	1	0.96	0.87	0.66	0.56	0.51	0.8	0.75	0.44	0.53	32	13	13	Carbamidomethylation; TMT10plex; Deamidation (NQ)	54695
1429	2267	O00330|ODPX_HUMAN	95.42	203.15	9382000	9135600	11307000	16473000	18294000	20756000	8485700	8415700	8621500	8831000	1	0.97	1.21	1.76	1.95	2.21	0.9	0.9	0.92	0.94	9382000	9135600	11307000	16473000	18294000	20756000	8485700	8415700	8621500	8831000	1	0.97	1.21	1.76	1.95	2.21	0.9	0.9	0.92	0.94	33	12	12	Carbamidomethylation; TMT10plex	54122
1053	3451	P52788|SPSY_HUMAN	145.07	203.06	18243000	19243000	13226000	13361000	5864000	6926400	10782000	9711800	7952000	8499400	1	1.05	0.72	0.73	0.32	0.38	0.59	0.53	0.44	0.47	18243000	19243000	13226000	13361000	5864000	6926400	10782000	9711800	7952000	8499400	1	1.05	0.72	0.73	0.32	0.38	0.59	0.53	0.44	0.47	48	14	14	Carbamidomethylation; TMT10plex	41268
1467	2728	Q32MZ4|LRRF1_HUMAN	88.09	202.96	15773000	16148000	10451000	8992400	5504000	5850700	11601000	11047000	7812500	8341000	1	1.02	0.66	0.57	0.35	0.37	0.74	0.7	0.5	0.53	15773000	16148000	10451000	8992400	5504000	5850700	11601000	11047000	7812500	8341000	1	1.02	0.66	0.57	0.35	0.37	0.74	0.7	0.5	0.53	20	14	13	Carbamidomethylation; TMT10plex	89253
1508	2352	P10155|RO60_HUMAN	105.34	202.84	15337000	15403000	12302000	9418300	6090600	6124700	17078000	15995000	14690000	12769000	1	1	0.8	0.61	0.4	0.4	1.11	1.04	0.96	0.83	15337000	15403000	12302000	9418300	6090600	6124700	17078000	15995000	14690000	12769000	1	1	0.8	0.61	0.4	0.4	1.11	1.04	0.96	0.83	25	14	14	Carbamidomethylation; TMT10plex	60671
1385	2564	tr|C9J2Y9|C9J2Y9_HUMAN	106.34	202.78	9209100	9820100	5831900	4970700	3671700	4197700	7678500	7536100	4797300	4797600	1	1.07	0.63	0.54	0.4	0.46	0.83	0.82	0.52	0.52	9209100	9820100	5831900	4970700	3671700	4197700	7678500	7536100	4797300	4797600	1	1.07	0.63	0.54	0.4	0.46	0.83	0.82	0.52	0.52	18	16	16	Carbamidomethylation; TMT10plex; Deamidation (NQ)	133057
1385	2565	P30876|RPB2_HUMAN	106.34	202.78	9209100	9820100	5831900	4970700	3671700	4197700	7678500	7536100	4797300	4797600	1	1.07	0.63	0.54	0.4	0.46	0.83	0.82	0.52	0.52	9209100	9820100	5831900	4970700	3671700	4197700	7678500	7536100	4797300	4797600	1	1.07	0.63	0.54	0.4	0.46	0.83	0.82	0.52	0.52	18	16	16	Carbamidomethylation; TMT10plex; Deamidation (NQ)	133896
1632	2482	Q9NZI8|IF2B1_HUMAN	141.22	202.71	3709300	3628200	3249100	3114600	2708600	3161200	9531500	9993200	8321300	8593600	1	0.98	0.88	0.84	0.73	0.85	2.57	2.69	2.24	2.32	3709300	3628200	3249100	3114600	2708600	3161200	9531500	9993200	8321300	8593600	1	0.98	0.88	0.84	0.73	0.85	2.57	2.69	2.24	2.32	20	12	10	Carbamidomethylation; TMT10plex	63481
875	2524	Q16543|CDC37_HUMAN	84.59	202.6	28800000	26618000	21746000	20587000	12930000	12540000	18524000	17923000	19221000	17965000	1	0.92	0.76	0.71	0.45	0.44	0.64	0.62	0.67	0.62	28800000	26618000	21746000	20587000	12930000	12540000	18524000	17923000	19221000	17965000	1	0.92	0.76	0.71	0.45	0.44	0.64	0.62	0.67	0.62	39	15	15	TMT10plex	44468
1494	2200	Q8NI27|THOC2_HUMAN	101.57	202.43	10959000	11534000	6794900	5111700	3884800	4004400	7963400	7890900	4626400	5421600	1	1.05	0.62	0.47	0.35	0.37	0.73	0.72	0.42	0.49	10959000	11534000	6794900	5111700	3884800	4004400	7963400	7890900	4626400	5421600	1	1.05	0.62	0.47	0.35	0.37	0.73	0.72	0.42	0.49	9	16	16	Carbamidomethylation; TMT10plex	182774
1911	2223	tr|A0A3B3ISG5|A0A3B3ISG5_HUMAN	82.28	202.32	4542000	4682900	3535700	2744000	2066300	1904800	4150200	4103600	2430600	2662200	1	1.03	0.78	0.6	0.45	0.42	0.91	0.9	0.54	0.59	4542000	4682900	3535700	2744000	2066300	1904800	4150200	4103600	2430600	2662200	1	1.03	0.78	0.6	0.45	0.42	0.91	0.9	0.54	0.59	13	12	11	TMT10plex	117943
1911	2224	tr|A0A7I2V2P6|A0A7I2V2P6_HUMAN	82.28	202.32	4542000	4682900	3535700	2744000	2066300	1904800	4150200	4103600	2430600	2662200	1	1.03	0.78	0.6	0.45	0.42	0.91	0.9	0.54	0.59	4542000	4682900	3535700	2744000	2066300	1904800	4150200	4103600	2430600	2662200	1	1.03	0.78	0.6	0.45	0.42	0.91	0.9	0.54	0.59	14	12	11	TMT10plex	113174
1911	2248	tr|A0A7I2V610|A0A7I2V610_HUMAN	82.28	202.32	4542000	4682900	3535700	2744000	2066300	1904800	4150200	4103600	2430600	2662200	1	1.03	0.78	0.6	0.45	0.42	0.91	0.9	0.54	0.59	4542000	4682900	3535700	2744000	2066300	1904800	4150200	4103600	2430600	2662200	1	1.03	0.78	0.6	0.45	0.42	0.91	0.9	0.54	0.59	14	12	11	TMT10plex	111182
1911	2249	tr|A0A7I2V3E3|A0A7I2V3E3_HUMAN	82.28	202.32	4542000	4682900	3535700	2744000	2066300	1904800	4150200	4103600	2430600	2662200	1	1.03	0.78	0.6	0.45	0.42	0.91	0.9	0.54	0.59	4542000	4682900	3535700	2744000	2066300	1904800	4150200	4103600	2430600	2662200	1	1.03	0.78	0.6	0.45	0.42	0.91	0.9	0.54	0.59	14	12	11	TMT10plex	112817
1911	2250	P14735|IDE_HUMAN	82.28	202.32	4542000	4682900	3535700	2744000	2066300	1904800	4150200	4103600	2430600	2662200	1	1.03	0.78	0.6	0.45	0.42	0.91	0.9	0.54	0.59	4542000	4682900	3535700	2744000	2066300	1904800	4150200	4103600	2430600	2662200	1	1.03	0.78	0.6	0.45	0.42	0.91	0.9	0.54	0.59	13	12	11	TMT10plex	117968
1695	2440	tr|E9PEM5|E9PEM5_HUMAN	75.66	202.22	4716800	4984800	3169400	2455100	2177300	2262100	4551400	4609100	2412600	2506700	1	1.06	0.67	0.52	0.46	0.48	0.96	0.98	0.51	0.53	4716800	4984800	3169400	2455100	2177300	2262100	4551400	4609100	2412600	2506700	1	1.06	0.67	0.52	0.46	0.48	0.96	0.98	0.51	0.53	5	15	12	Carbamidomethylation; TMT10plex; Deamidation (NQ)	286973
1695	2464	tr|A0A494C1L5|A0A494C1L5_HUMAN	75.66	202.22	4716800	4984800	3169400	2455100	2177300	2262100	4551400	4609100	2412600	2506700	1	1.06	0.67	0.52	0.46	0.48	0.96	0.98	0.51	0.53	4716800	4984800	3169400	2455100	2177300	2262100	4551400	4609100	2412600	2506700	1	1.06	0.67	0.52	0.46	0.48	0.96	0.98	0.51	0.53	5	15	12	Carbamidomethylation; TMT10plex; Deamidation (NQ)	317788
1695	2465	P50851|LRBA_HUMAN	75.66	202.22	4716800	4984800	3169400	2455100	2177300	2262100	4551400	4609100	2412600	2506700	1	1.06	0.67	0.52	0.46	0.48	0.96	0.98	0.51	0.53	4716800	4984800	3169400	2455100	2177300	2262100	4551400	4609100	2412600	2506700	1	1.06	0.67	0.52	0.46	0.48	0.96	0.98	0.51	0.53	5	15	12	Carbamidomethylation; TMT10plex; Deamidation (NQ)	319107
708	4948	Q07020|RL18_HUMAN	131.59	201.55	29527000	37422000	14301000	14728000	12637000	13815000	25696000	24350000	17560000	13969000	1	1.27	0.48	0.5	0.43	0.47	0.87	0.82	0.59	0.47	29527000	37422000	14301000	14728000	12637000	13815000	25696000	24350000	17560000	13969000	1	1.27	0.48	0.5	0.43	0.47	0.87	0.82	0.59	0.47	48	13	13	Carbamidomethylation; TMT10plex	21634
708	4949	tr|J3QQ67|J3QQ67_HUMAN	131.59	201.55	29527000	37422000	14301000	14728000	12637000	13815000	25696000	24350000	17560000	13969000	1	1.27	0.48	0.5	0.43	0.47	0.87	0.82	0.59	0.47	29527000	37422000	14301000	14728000	12637000	13815000	25696000	24350000	17560000	13969000	1	1.27	0.48	0.5	0.43	0.47	0.87	0.82	0.59	0.47	48	13	13	Carbamidomethylation; TMT10plex	21847
2299	3381	Q96CM8|ACSF2_HUMAN	200	201.51	9441200	8524200	8496800	5186400	5207300	4619300	3620400	3760300	3514600	2555100	1	0.9	0.9	0.55	0.55	0.49	0.38	0.4	0.37	0.27	9441200	8524200	8496800	5186400	5207300	4619300	3620400	3760300	3514600	2555100	1	0.9	0.9	0.55	0.55	0.49	0.38	0.4	0.37	0.27	19	9	9	Carbamidomethylation; TMT10plex	68125
1330	2237	O14967|CLGN_HUMAN	69.35	201.27	11576000	12247000	6705900	6307000	6443000	6595700	12412000	11129000	5585600	6320700	1	1.06	0.58	0.54	0.56	0.57	1.07	0.96	0.48	0.55	11576000	12247000	6705900	6307000	6443000	6595700	12412000	11129000	5585600	6320700	1	1.06	0.58	0.54	0.56	0.57	1.07	0.96	0.48	0.55	36	14	14	Carbamidomethylation; TMT10plex	70039
1503	2128	Q8NC56|LEMD2_HUMAN	153.52	201.17	11671000	13255000	6434400	4700200	3748900	3893000	5404500	5187500	4356900	5013900	1	1.14	0.55	0.4	0.32	0.33	0.46	0.44	0.37	0.43	11671000	13255000	6434400	4700200	3748900	3893000	5404500	5187500	4356900	5013900	1	1.14	0.55	0.4	0.32	0.33	0.46	0.44	0.37	0.43	34	13	13	TMT10plex; Deamidation (NQ)	56975
1505	7074	O15511|ARPC5_HUMAN	90.94	201.02	10067000	10416000	20669000	11258000	8819100	9156900	13366000	13812000	12420000	12303000	1	1.03	2.05	1.12	0.88	0.91	1.33	1.37	1.23	1.22	10067000	10416000	20669000	11258000	8819100	9156900	13366000	13812000	12420000	12303000	1	1.03	2.05	1.12	0.88	0.91	1.33	1.37	1.23	1.22	63	8	8	Carbamidomethylation; TMT10plex	16320
1887	3374	O75923|DYSF_HUMAN	139.9	200.74	2118500	2454300	1151300	872500	791460	729880	860550	938860	841140	714710	1	1.16	0.54	0.41	0.37	0.34	0.41	0.44	0.4	0.34	2118500	2454300	1151300	872500	791460	729880	860550	938860	841140	714710	1	1.16	0.54	0.41	0.37	0.34	0.41	0.44	0.4	0.34	4	11	6	Carbamidomethylation; TMT10plex	237293
1279	2901	Q9H3N1|TMX1_HUMAN	200	200.67	24318000	29334000	9057600	7861500	6316400	6801800	11517000	11201000	5830300	5370900	1	1.21	0.37	0.32	0.26	0.28	0.47	0.46	0.24	0.22	24318000	29334000	9057600	7861500	6316400	6801800	11517000	11201000	5830300	5370900	1	1.21	0.37	0.32	0.26	0.28	0.47	0.46	0.24	0.22	33	14	14	Carbamidomethylation; TMT10plex	31791
1120	2369	Q9UG63|ABCF2_HUMAN	82.91	200.63	12041000	12244000	8940100	6602600	4703000	4940700	10812000	10895000	7697600	6849400	1	1.02	0.74	0.55	0.39	0.41	0.9	0.9	0.64	0.57	12041000	12244000	8940100	6602600	4703000	4940700	10812000	10895000	7697600	6849400	1	1.02	0.74	0.55	0.39	0.41	0.9	0.9	0.64	0.57	22	14	14	Carbamidomethylation; TMT10plex	71290
447	9326	P17096|HMGA1_HUMAN	200	200.57	59114000	59169000	104610000	99035000	215800000	264240000	23941000	25924000	41436000	39034000	1	1	1.77	1.68	3.65	4.47	0.4	0.44	0.7	0.66	59114000	59169000	104610000	99035000	215800000	264240000	23941000	25924000	41436000	39034000	1	1	1.77	1.68	3.65	4.47	0.4	0.44	0.7	0.66	58	11	11	TMT10plex	11676
1534	2153	Q9HC35|EMAL4_HUMAN	64.19	200.04	5744200	5656000	3973600	2927600	2505400	2618400	4657700	4406800	2636900	2688300	1	0.98	0.69	0.51	0.44	0.46	0.81	0.77	0.46	0.47	5744200	5656000	3973600	2927600	2505400	2618400	4657700	4406800	2636900	2688300	1	0.98	0.69	0.51	0.44	0.46	0.81	0.77	0.46	0.47	18	13	13	Carbamidomethylation; TMT10plex	108916
1534	2154	tr|B5MBZ0|B5MBZ0_HUMAN	64.19	200.04	5744200	5656000	3973600	2927600	2505400	2618400	4657700	4406800	2636900	2688300	1	0.98	0.69	0.51	0.44	0.46	0.81	0.77	0.46	0.47	5744200	5656000	3973600	2927600	2505400	2618400	4657700	4406800	2636900	2688300	1	0.98	0.69	0.51	0.44	0.46	0.81	0.77	0.46	0.47	18	13	13	Carbamidomethylation; TMT10plex	110178
1483	3487	Q16719|KYNU_HUMAN	200	200	4881200	4779000	4891200	4427900	4860600	4132400	20882000	20210000	9635100	10646000	1	0.98	1	0.91	1	0.85	4.28	4.14	1.97	2.18	4881200	4779000	4891200	4427900	4860600	4132400	20882000	20210000	9635100	10646000	1	0.98	1	0.91	1	0.85	4.28	4.14	1.97	2.18	23	11	11	Carbamidomethylation; TMT10plex	52352
1610	3351	tr|J3KR44|J3KR44_HUMAN	77.07	199.92	9782200	10019000	9090500	6828300	4863300	5450900	11463000	9618100	5929400	7480800	1	1.02	0.93	0.7	0.5	0.56	1.17	0.98	0.61	0.76	9782200	10019000	9090500	6828300	4863300	5450900	11463000	9618100	5929400	7480800	1	1.02	0.93	0.7	0.5	0.56	1.17	0.98	0.61	0.76	46	11	11	Carbamidomethylation; TMT10plex	31440
1610	3519	tr|F5GYN4|F5GYN4_HUMAN	77.07	199.92	9782200	10019000	9090500	6828300	4863300	5450900	11463000	9618100	5929400	7480800	1	1.02	0.93	0.7	0.5	0.56	1.17	0.98	0.61	0.76	9782200	10019000	9090500	6828300	4863300	5450900	11463000	9618100	5929400	7480800	1	1.02	0.93	0.7	0.5	0.56	1.17	0.98	0.61	0.76	52	11	11	Carbamidomethylation; TMT10plex	28051
1610	3521	Q96FW1|OTUB1_HUMAN	77.07	199.92	9782200	10019000	9090500	6828300	4863300	5450900	11463000	9618100	5929400	7480800	1	1.02	0.93	0.7	0.5	0.56	1.17	0.98	0.61	0.76	9782200	10019000	9090500	6828300	4863300	5450900	11463000	9618100	5929400	7480800	1	1.02	0.93	0.7	0.5	0.56	1.17	0.98	0.61	0.76	46	11	11	Carbamidomethylation; TMT10plex	31284
1796	3005	Q15833|STXB2_HUMAN	58.74	199.63	5470100	5403400	4753800	3897600	3196400	2657700	3659100	3567900	2984400	3908300	1	0.99	0.87	0.71	0.58	0.49	0.67	0.65	0.55	0.71	5470100	5403400	4753800	3897600	3196400	2657700	3659100	3567900	2984400	3908300	1	0.99	0.87	0.71	0.58	0.49	0.67	0.65	0.55	0.71	27	13	12	Carbamidomethylation; TMT10plex	66453
1267	3696	Q14165|MLEC_HUMAN	200	199.2	13028000	15106000	7155900	8473800	7533900	7766900	6428700	5948400	4097900	4533300	1	1.16	0.55	0.65	0.58	0.6	0.49	0.46	0.31	0.35	13028000	15106000	7155900	8473800	7533900	7766900	6428700	5948400	4097900	4533300	1	1.16	0.55	0.65	0.58	0.6	0.49	0.46	0.31	0.35	41	11	11	Carbamidomethylation; TMT10plex	32234
1126	2317	P05121|PAI1_HUMAN	200	199.2	9960600	9676500	11343000	29554000	36616000	32662000	5866000	5760200	5679000	5719900	1	0.97	1.14	2.97	3.68	3.28	0.59	0.58	0.57	0.57	9960600	9676500	11343000	29554000	36616000	32662000	5866000	5760200	5679000	5719900	1	0.97	1.14	2.97	3.68	3.28	0.59	0.58	0.57	0.57	39	14	14	TMT10plex	45060
1242	2064	Q9H5V8|CDCP1_HUMAN	108.79	198.95	16648000	18733000	9700000	5448700	4809000	4716000	9800000	9411600	7363400	7046800	1	1.13	0.58	0.33	0.29	0.28	0.59	0.57	0.44	0.42	16648000	18733000	9700000	5448700	4809000	4716000	9800000	9411600	7363400	7046800	1	1.13	0.58	0.33	0.29	0.28	0.59	0.57	0.44	0.42	21	17	17	Carbamidomethylation; TMT10plex	92932
1285	2231	Q9NWH9|SLTM_HUMAN	63.97	198.62	10557000	10833000	9577400	15525000	18030000	21215000	10054000	10361000	13861000	12091000	1	1.03	0.91	1.47	1.71	2.01	0.95	0.98	1.31	1.15	10557000	10833000	9577400	15525000	18030000	21215000	10054000	10361000	13861000	12091000	1	1.03	0.91	1.47	1.71	2.01	0.95	0.98	1.31	1.15	16	17	17	TMT10plex	117149
2035	4297	tr|A0A7I2YQ93|A0A7I2YQ93_HUMAN	142.55	198.4	4395800	4203100	3759200	1878700	1644400	1473600	1310100	1244600	1209000	1348200	1	0.96	0.86	0.43	0.37	0.34	0.3	0.28	0.28	0.31	4395800	4203100	3759200	1878700	1644400	1473600	1310100	1244600	1209000	1348200	1	0.96	0.86	0.43	0.37	0.34	0.3	0.28	0.28	0.31	20	8	8	Carbamidomethylation; TMT10plex	65285
2035	4307	P00750|TPA_HUMAN	142.55	198.4	4395800	4203100	3759200	1878700	1644400	1473600	1310100	1244600	1209000	1348200	1	0.96	0.86	0.43	0.37	0.34	0.3	0.28	0.28	0.31	4395800	4203100	3759200	1878700	1644400	1473600	1310100	1244600	1209000	1348200	1	0.96	0.86	0.43	0.37	0.34	0.3	0.28	0.28	0.31	21	8	8	Carbamidomethylation; TMT10plex	62917
1354	2046	Q8TEQ6|GEMI5_HUMAN	77.84	198.37	9369300	10131000	5269300	4756100	3795800	3551200	9726100	9171300	5181100	4875900	1	1.08	0.56	0.51	0.41	0.38	1.04	0.98	0.55	0.52	9369300	10131000	5269300	4756100	3795800	3551200	9726100	9171300	5181100	4875900	1	1.08	0.56	0.51	0.41	0.38	1.04	0.98	0.55	0.52	14	16	16	Carbamidomethylation; TMT10plex; Deamidation (NQ)	168589
1860	5170	Q8WW12|PCNP_HUMAN	123.77	198.26	6009400	5472000	6873300	8196700	7318900	8426900	10485000	11869000	14948000	13611000	1	0.91	1.14	1.36	1.22	1.4	1.74	1.98	2.49	2.26	6009400	5472000	6873300	8196700	7318900	8426900	10485000	11869000	14948000	13611000	1	0.91	1.14	1.36	1.22	1.4	1.74	1.98	2.49	2.26	45	9	9	TMT10plex	18925
1329	7798	tr|A6NEL0|A6NEL0_HUMAN	200	197.7	8026600	6888100	14455000	15826000	29039000	45586000	8881300	10869000	20865000	17305000	1	0.86	1.8	1.97	3.62	5.68	1.11	1.35	2.6	2.16	8026600	6888100	14455000	15826000	29039000	45586000	8881300	10869000	20865000	17305000	1	0.86	1.8	1.97	3.62	5.68	1.11	1.35	2.6	2.16	58	13	13	TMT10plex	12435
1329	8386	P05114|HMGN1_HUMAN	200	197.7	8026600	6888100	14455000	15826000	29039000	45586000	8881300	10869000	20865000	17305000	1	0.86	1.8	1.97	3.62	5.68	1.11	1.35	2.6	2.16	8026600	6888100	14455000	15826000	29039000	45586000	8881300	10869000	20865000	17305000	1	0.86	1.8	1.97	3.62	5.68	1.11	1.35	2.6	2.16	67	13	13	TMT10plex	10659
1551	2890	Q8N884|CGAS_HUMAN	90.46	197.44	5013800	4947300	4615100	5482100	5664200	5988300	2892300	2834400	2384900	2455900	1	0.99	0.92	1.09	1.13	1.19	0.58	0.57	0.48	0.49	5013800	4947300	4615100	5482100	5664200	5988300	2892300	2834400	2384900	2455900	1	0.99	0.92	1.09	1.13	1.19	0.58	0.57	0.48	0.49	24	12	12	Carbamidomethylation; TMT10plex	58815
1766	5191	P62906|RL10A_HUMAN	200	197.28	11807000	15470000	12995000	10968000	8343800	6126000	27933000	19878000	9230500	8890800	1	1.31	1.1	0.93	0.71	0.52	2.37	1.68	0.78	0.75	11807000	15470000	12995000	10968000	8343800	6126000	27933000	19878000	9230500	8890800	1	1.31	1.1	0.93	0.71	0.52	2.37	1.68	0.78	0.75	41	9	9	Carbamidomethylation; TMT10plex	24831
1512	3979	P46108|CRK_HUMAN	112.54	197.07	4233200	5029800	5462000	8048600	3715800	10755000	3636400	5043500	5730100	5587700	1	1.19	1.29	1.9	0.88	2.54	0.86	1.19	1.35	1.32	4233200	5029800	5462000	8048600	3715800	10755000	3636400	5043500	5730100	5587700	1	1.19	1.29	1.9	0.88	2.54	0.86	1.19	1.35	1.32	43	10	9	TMT10plex; Deamidation (NQ); SILAS 15N(2)	33831
1757	2905	Q96EY7|PTCD3_HUMAN	78.62	196.98	11561000	11304000	8680200	8327700	6633500	6585700	7334500	7230900	4932400	5485200	1	0.98	0.75	0.72	0.57	0.57	0.63	0.63	0.43	0.47	11561000	11304000	8680200	8327700	6633500	6585700	7334500	7230900	4932400	5485200	1	0.98	0.75	0.72	0.57	0.57	0.63	0.63	0.43	0.47	22	11	11	Carbamidomethylation; TMT10plex	78550
1719	3747	P98082|DAB2_HUMAN	109.22	196.97	3877100	3731700	4088300	3441400	3371900	3495100	7953700	8947400	8023800	7626000	1	0.96	1.05	0.89	0.87	0.9	2.05	2.31	2.07	1.97	3877100	3731700	4088300	3441400	3371900	3495100	7953700	8947400	8023800	7626000	1	0.96	1.05	0.89	0.87	0.9	2.05	2.31	2.07	1.97	15	9	9	Carbamidomethylation; TMT10plex	82448
1025	4027	O00151|PDLI1_HUMAN	78.73	196.86	19678000	17983000	22820000	10089000	9512400	8679500	13189000	13579000	17386000	15235000	1	0.91	1.16	0.51	0.48	0.44	0.67	0.69	0.88	0.77	19678000	17983000	22820000	10089000	9512400	8679500	13189000	13579000	17386000	15235000	1	0.91	1.16	0.51	0.48	0.44	0.67	0.69	0.88	0.77	40	14	14	Carbamidomethylation; TMT10plex	36072
2018	2785	Q8N3D4|EH1L1_HUMAN	51.04	196.59	1881600	1784600	1486800	1012600	986460	895010	1849600	1757700	1888000	1377500	1	0.95	0.79	0.54	0.52	0.48	0.98	0.93	1	0.73	1881600	1784600	1486800	1012600	986460	895010	1849600	1757700	1888000	1377500	1	0.95	0.79	0.54	0.52	0.48	0.98	0.93	1	0.73	9	10	9	Carbamidomethylation; TMT10plex	161854
821	5785	P53999|TCP4_HUMAN	200	196.43	17825000	17012000	29348000	26128000	16604000	17222000	63552000	74132000	117320000	106400000	1	0.95	1.65	1.47	0.93	0.97	3.57	4.16	6.58	5.97	17825000	17012000	29348000	26128000	16604000	17222000	63552000	74132000	117320000	106400000	1	0.95	1.65	1.47	0.93	0.97	3.57	4.16	6.58	5.97	61	11	11	TMT10plex	14395
756	3966	P62277|RS13_HUMAN	89.07	196.14	20156000	23767000	33581000	25659000	20377000	16622000	44194000	34219000	21902000	21321000	1	1.18	1.67	1.27	1.01	0.82	2.19	1.7	1.09	1.06	20156000	23767000	33581000	25659000	20377000	16622000	44194000	34219000	21902000	21321000	1	1.18	1.67	1.27	1.01	0.82	2.19	1.7	1.09	1.06	59	15	13	TMT10plex	17222
2145	3367	tr|C9JFV4|C9JFV4_HUMAN	59.06	195.54	3414400	3833800	2334800	1999800	1639700	1888900	3479200	3387100	2196400	2285800	1	1.12	0.68	0.59	0.48	0.55	1.02	0.99	0.64	0.67	3414400	3833800	2334800	1999800	1639700	1888900	3479200	3387100	2196400	2285800	1	1.12	0.68	0.59	0.48	0.55	1.02	0.99	0.64	0.67	13	10	10	Carbamidomethylation; TMT10plex	124944
2145	3369	Q8IZL8|PELP1_HUMAN	59.06	195.54	3414400	3833800	2334800	1999800	1639700	1888900	3479200	3387100	2196400	2285800	1	1.12	0.68	0.59	0.48	0.55	1.02	0.99	0.64	0.67	3414400	3833800	2334800	1999800	1639700	1888900	3479200	3387100	2196400	2285800	1	1.12	0.68	0.59	0.48	0.55	1.02	0.99	0.64	0.67	14	10	10	Carbamidomethylation; TMT10plex	119700
1793	6099	P51148|RAB5C_HUMAN	107.32	195.44	1231600	1549800	948310	628320	607880	450120	1005700	879660	715300	572190	1	1.26	0.77	0.51	0.49	0.37	0.82	0.71	0.58	0.46	1231600	1549800	948310	628320	607880	450120	1005700	879660	715300	572190	1	1.26	0.77	0.51	0.49	0.37	0.82	0.71	0.58	0.46	23	7	4	TMT10plex	23483
1258	4535	P30050|RL12_HUMAN	104.21	195.41	15625000	17292000	23795000	19114000	13701000	14368000	34264000	29207000	22064000	21877000	1	1.11	1.52	1.22	0.88	0.92	2.19	1.87	1.41	1.4	15625000	17292000	23795000	19114000	13701000	14368000	34264000	29207000	22064000	21877000	1	1.11	1.52	1.22	0.88	0.92	2.19	1.87	1.41	1.4	60	11	11	Carbamidomethylation; TMT10plex	17819
288	5076	P16401|H15_HUMAN	200	195.34	5115400	5496800	5240600	4539000	8006100	5673000	45284000	45708000	74192000	51335000	1	1.07	1.02	0.89	1.57	1.11	8.85	8.94	14.5	10.04	5115400	5496800	5240600	4539000	8006100	5673000	45284000	45708000	74192000	51335000	1	1.07	1.02	0.89	1.57	1.11	8.85	8.94	14.5	10.04	19	15	6	TMT10plex	22580
1185	3314	O94905|ERLN2_HUMAN	97.91	195.3	9014300	9044500	10006000	9821300	39137000	15630000	8978500	8678500	9445000	11780000	1	1	1.11	1.09	4.34	1.73	1	0.96	1.05	1.31	9014300	9044500	10006000	9821300	39137000	15630000	8978500	8678500	9445000	11780000	1	1	1.11	1.09	4.34	1.73	1	0.96	1.05	1.31	28	13	9	TMT10plex; Oxidation (M)	37840
1231	3721	tr|H0Y368|H0Y368_HUMAN	61.77	195.06	13806000	13943000	18262000	17280000	19103000	12165000	16438000	15431000	15782000	28338000	1	1.01	1.32	1.25	1.38	0.88	1.19	1.12	1.14	2.05	13806000	13943000	18262000	17280000	19103000	12165000	16438000	15431000	15782000	28338000	1	1.01	1.32	1.25	1.38	0.88	1.19	1.12	1.14	2.05	37	11	11	TMT10plex	33350
1231	3772	O60762|DPM1_HUMAN	61.77	195.06	13806000	13943000	18262000	17280000	19103000	12165000	16438000	15431000	15782000	28338000	1	1.01	1.32	1.25	1.38	0.88	1.19	1.12	1.14	2.05	13806000	13943000	18262000	17280000	19103000	12165000	16438000	15431000	15782000	28338000	1	1.01	1.32	1.25	1.38	0.88	1.19	1.12	1.14	2.05	42	11	11	TMT10plex	29634
1231	3781	tr|Q5QPK2|Q5QPK2_HUMAN	61.77	195.06	13806000	13943000	18262000	17280000	19103000	12165000	16438000	15431000	15782000	28338000	1	1.01	1.32	1.25	1.38	0.88	1.19	1.12	1.14	2.05	13806000	13943000	18262000	17280000	19103000	12165000	16438000	15431000	15782000	28338000	1	1.01	1.32	1.25	1.38	0.88	1.19	1.12	1.14	2.05	38	11	11	TMT10plex	32426
1565	3671	P04632|CPNS1_HUMAN	151.76	194.55	14316000	14147000	17740000	8447500	6673200	5591000	9198300	9754000	7987800	10510000	1	0.99	1.24	0.59	0.47	0.39	0.64	0.68	0.56	0.73	14316000	14147000	17740000	8447500	6673200	5591000	9198300	9754000	7987800	10510000	1	0.99	1.24	0.59	0.47	0.39	0.64	0.68	0.56	0.73	61	9	9	Carbamidomethylation; TMT10plex	28316
1565	3685	tr|A0A0C4DGQ5|A0A0C4DGQ5_HUMAN	151.76	194.55	14316000	14147000	17740000	8447500	6673200	5591000	9198300	9754000	7987800	10510000	1	0.99	1.24	0.59	0.47	0.39	0.64	0.68	0.56	0.73	14316000	14147000	17740000	8447500	6673200	5591000	9198300	9754000	7987800	10510000	1	0.99	1.24	0.59	0.47	0.39	0.64	0.68	0.56	0.73	51	9	9	Carbamidomethylation; TMT10plex	33786
1061	4873	P63000|RAC1_HUMAN	200	194.07	12403000	15004000	6154600	5062000	3802800	3760000	7462200	7109300	4014200	4526600	1	1.21	0.5	0.41	0.31	0.3	0.6	0.57	0.32	0.36	12403000	15004000	6154600	5062000	3802800	3760000	7462200	7109300	4014200	4526600	1	1.21	0.5	0.41	0.31	0.3	0.6	0.57	0.32	0.36	24	11	7	Carbamidomethylation; TMT10plex	21450
1707	3187	tr|A0A0C4DFM1|A0A0C4DFM1_HUMAN	200	193.17	7477500	9314100	3054400	3338400	2506300	2562700	4246300	3769600	2924500	2749200	1	1.25	0.41	0.45	0.34	0.34	0.57	0.5	0.39	0.37	7477500	9314100	3054400	3338400	2506300	2562700	4246300	3769600	2924500	2749200	1	1.25	0.41	0.45	0.34	0.34	0.57	0.5	0.39	0.37	22	10	10	Carbamidomethylation; TMT10plex	72541
1707	3189	Q92544|TM9S4_HUMAN	200	193.17	7477500	9314100	3054400	3338400	2506300	2562700	4246300	3769600	2924500	2749200	1	1.25	0.41	0.45	0.34	0.34	0.57	0.5	0.39	0.37	7477500	9314100	3054400	3338400	2506300	2562700	4246300	3769600	2924500	2749200	1	1.25	0.41	0.45	0.34	0.34	0.57	0.5	0.39	0.37	22	10	10	Carbamidomethylation; TMT10plex	74519
2138	4766	Q8TEX9|IPO4_HUMAN	145.07	193	3384000	3614800	2145100	1962200	1657300	1210900	3183100	2890500	1842100	2002200	1	1.07	0.63	0.58	0.49	0.36	0.94	0.85	0.54	0.59	3384000	3614800	2145100	1962200	1657300	1210900	3183100	2890500	1842100	2002200	1	1.07	0.63	0.58	0.49	0.36	0.94	0.85	0.54	0.59	9	7	7	Carbamidomethylation; TMT10plex	118715
1436	2725	O14787|TNPO2_HUMAN	200	192.92	1499400	1697700	893690	547690	413840	239290	665890	607760	311330	336640	1	1.13	0.6	0.37	0.28	0.16	0.44	0.41	0.21	0.22	1499400	1697700	893690	547690	413840	239290	665890	607760	311330	336640	1	1.13	0.6	0.37	0.28	0.16	0.44	0.41	0.21	0.22	7	11	4	Carbamidomethylation; TMT10plex	101388
910	4789	P46779|RL28_HUMAN	124.74	192.83	41235000	53146000	25935000	27311000	23329000	19374000	43616000	44035000	31953000	24225000	1	1.29	0.63	0.66	0.57	0.47	1.06	1.07	0.77	0.59	41235000	53146000	25935000	27311000	23329000	19374000	43616000	44035000	31953000	24225000	1	1.29	0.63	0.66	0.57	0.47	1.06	1.07	0.77	0.59	47	13	13	Carbamidomethylation; TMT10plex	15747
1539	2569	P43246|MSH2_HUMAN	68.24	192.58	7685900	7509200	5855000	4303800	3607900	3511300	8777500	8769600	4510600	4237700	1	0.98	0.76	0.56	0.47	0.46	1.14	1.14	0.59	0.55	7685900	7509200	5855000	4303800	3607900	3511300	8777500	8769600	4510600	4237700	1	0.98	0.76	0.56	0.47	0.46	1.14	1.14	0.59	0.55	16	14	14	Carbamidomethylation; TMT10plex	104743
1938	3940	tr|Q2TAM5|Q2TAM5_HUMAN	63.62	192.52	3922800	3684800	2531400	3074300	1882300	1788200	2959600	3029800	2655300	2983400	1	0.94	0.65	0.78	0.48	0.46	0.75	0.77	0.68	0.76	3922800	3684800	2531400	3074300	1882300	1788200	2959600	3029800	2655300	2983400	1	0.94	0.65	0.78	0.48	0.46	0.75	0.77	0.68	0.76	31	9	9	Carbamidomethylation; TMT10plex; Deamidation (NQ)	42868
1938	3945	tr|A0A087X0W8|A0A087X0W8_HUMAN	63.62	192.52	3922800	3684800	2531400	3074300	1882300	1788200	2959600	3029800	2655300	2983400	1	0.94	0.65	0.78	0.48	0.46	0.75	0.77	0.68	0.76	3922800	3684800	2531400	3074300	1882300	1788200	2959600	3029800	2655300	2983400	1	0.94	0.65	0.78	0.48	0.46	0.75	0.77	0.68	0.76	26	9	9	Carbamidomethylation; TMT10plex; Deamidation (NQ)	49569
1938	3952	Q04206|TF65_HUMAN	63.62	192.52	3922800	3684800	2531400	3074300	1882300	1788200	2959600	3029800	2655300	2983400	1	0.94	0.65	0.78	0.48	0.46	0.75	0.77	0.68	0.76	3922800	3684800	2531400	3074300	1882300	1788200	2959600	3029800	2655300	2983400	1	0.94	0.65	0.78	0.48	0.46	0.75	0.77	0.68	0.76	21	9	9	Carbamidomethylation; TMT10plex; Deamidation (NQ)	60219
1938	4010	tr|E9PKH5|E9PKH5_HUMAN	63.62	192.52	3922800	3684800	2531400	3074300	1882300	1788200	2959600	3029800	2655300	2983400	1	0.94	0.65	0.78	0.48	0.46	0.75	0.77	0.68	0.76	3922800	3684800	2531400	3074300	1882300	1788200	2959600	3029800	2655300	2983400	1	0.94	0.65	0.78	0.48	0.46	0.75	0.77	0.68	0.76	28	9	9	Carbamidomethylation; TMT10plex; Deamidation (NQ)	46697
1645	2975	Q9H0B6|KLC2_HUMAN	74.76	192.52	4973000	4893200	4051400	3027200	2529200	2235300	3220000	2979700	3237300	3042200	1	0.98	0.81	0.61	0.51	0.45	0.65	0.6	0.65	0.61	4973000	4893200	4051400	3027200	2529200	2235300	3220000	2979700	3237300	3042200	1	0.98	0.81	0.61	0.51	0.45	0.65	0.6	0.65	0.61	14	12	7	Carbamidomethylation; TMT10plex	68935
1273	3665	Q9HAV7|GRPE1_HUMAN	90.2	191.84	13184000	15698000	27356000	26596000	28998000	31202000	16285000	13884000	15670000	15429000	1	1.19	2.07	2.02	2.2	2.37	1.24	1.05	1.19	1.17	13184000	15698000	27356000	26596000	28998000	31202000	16285000	13884000	15670000	15429000	1	1.19	2.07	2.02	2.2	2.37	1.24	1.05	1.19	1.17	53	15	15	Carbamidomethylation; TMT10plex	24279
1886	2921	tr|A0A0A0MS99|A0A0A0MS99_HUMAN	100.41	191.77	3342400	4238100	1991300	1789900	1761400	1399800	4478000	3854800	2050800	1904300	1	1.27	0.6	0.54	0.53	0.42	1.34	1.15	0.61	0.57	3342400	4238100	1991300	1789900	1761400	1399800	4478000	3854800	2050800	1904300	1	1.27	0.6	0.54	0.53	0.42	1.34	1.15	0.61	0.57	11	10	10	TMT10plex	134987
1886	2948	tr|I3L4X2|I3L4X2_HUMAN	100.41	191.77	3342400	4238100	1991300	1789900	1761400	1399800	4478000	3854800	2050800	1904300	1	1.27	0.6	0.54	0.53	0.42	1.34	1.15	0.61	0.57	3342400	4238100	1991300	1789900	1761400	1399800	4478000	3854800	2050800	1904300	1	1.27	0.6	0.54	0.53	0.42	1.34	1.15	0.61	0.57	10	10	10	TMT10plex	160557
1886	2957	P33527|MRP1_HUMAN	100.41	191.77	3342400	4238100	1991300	1789900	1761400	1399800	4478000	3854800	2050800	1904300	1	1.27	0.6	0.54	0.53	0.42	1.34	1.15	0.61	0.57	3342400	4238100	1991300	1789900	1761400	1399800	4478000	3854800	2050800	1904300	1	1.27	0.6	0.54	0.53	0.42	1.34	1.15	0.61	0.57	9	10	10	TMT10plex	171590
1522	9953	P07919|QCR6_HUMAN	133.48	191.62	3394500	3475200	6408000	7324700	8735700	9662900	6821900	6550100	6866300	6558500	1	1.02	1.89	2.16	2.57	2.85	2.01	1.93	2.02	1.93	3394500	3475200	6408000	7324700	8735700	9662900	6821900	6550100	6866300	6558500	1	1.02	1.89	2.16	2.57	2.85	2.01	1.93	2.02	1.93	67	6	6	Carbamidomethylation; TMT10plex	10739
1232	5601	P62750|RL23A_HUMAN	71.79	191.55	19220000	28251000	23813000	16543000	28972000	22886000	40156000	32346000	23751000	21135000	1	1.47	1.24	0.86	1.51	1.19	2.09	1.68	1.24	1.1	19220000	28251000	23813000	16543000	28972000	22886000	40156000	32346000	23751000	21135000	1	1.47	1.24	0.86	1.51	1.19	2.09	1.68	1.24	1.1	53	14	14	TMT10plex	17695
1340	4222	tr|A0A590UJS2|A0A590UJS2_HUMAN	125.94	191.55	7926500	9208700	6419000	3875500	2900600	2556700	4368900	3852400	2470600	2769400	1	1.16	0.81	0.49	0.37	0.32	0.55	0.49	0.31	0.35	7926500	9208700	6419000	3875500	2900600	2556700	4368900	3852400	2470600	2769400	1	1.16	0.81	0.49	0.37	0.32	0.55	0.49	0.31	0.35	27	13	9	TMT10plex; Deamidation (NQ)	42584
1340	4226	P63092|GNAS2_HUMAN	125.94	191.55	7926500	9208700	6419000	3875500	2900600	2556700	4368900	3852400	2470600	2769400	1	1.16	0.81	0.49	0.37	0.32	0.55	0.49	0.31	0.35	7926500	9208700	6419000	3875500	2900600	2556700	4368900	3852400	2470600	2769400	1	1.16	0.81	0.49	0.37	0.32	0.55	0.49	0.31	0.35	25	13	9	TMT10plex; Deamidation (NQ)	45665
1340	4181	Q5JWF2|GNAS1_HUMAN	125.94	191.55	7926500	9208700	6419000	3875500	2900600	2556700	4368900	3852400	2470600	2769400	1	1.16	0.81	0.49	0.37	0.32	0.55	0.49	0.31	0.35	7926500	9208700	6419000	3875500	2900600	2556700	4368900	3852400	2470600	2769400	1	1.16	0.81	0.49	0.37	0.32	0.55	0.49	0.31	0.35	10	13	9	TMT10plex; Deamidation (NQ)	111024
1340	4182	tr|A0A7I2V5R6|A0A7I2V5R6_HUMAN	125.94	191.55	7926500	9208700	6419000	3875500	2900600	2556700	4368900	3852400	2470600	2769400	1	1.16	0.81	0.49	0.37	0.32	0.55	0.49	0.31	0.35	7926500	9208700	6419000	3875500	2900600	2556700	4368900	3852400	2470600	2769400	1	1.16	0.81	0.49	0.37	0.32	0.55	0.49	0.31	0.35	10	13	9	TMT10plex; Deamidation (NQ)	111112
1377	3110	O43747|AP1G1_HUMAN	71.42	191.48	12321000	12108000	9922200	7944200	5440500	5448100	9925600	10138000	7121100	7389000	1	0.98	0.81	0.64	0.44	0.44	0.81	0.82	0.58	0.6	12321000	12108000	9922200	7944200	5440500	5448100	9925600	10138000	7121100	7389000	1	0.98	0.81	0.64	0.44	0.44	0.81	0.82	0.58	0.6	16	16	15	Carbamidomethylation; TMT10plex	91351
1128	5021	P62834|RAP1A_HUMAN	76.64	191.44	1745500	1874300	1301200	1024800	889100	571850	1133100	1192000	872280	979260	1	1.07	0.75	0.59	0.51	0.33	0.65	0.68	0.5	0.56	1745500	1874300	1301200	1024800	889100	571850	1133100	1192000	872280	979260	1	1.07	0.75	0.59	0.51	0.33	0.65	0.68	0.5	0.56	27	12	3	Carbamidomethylation; TMT10plex	20987
1571	3152	Q9UBB4|ATX10_HUMAN	200	191.28	9173000	11703000	9532100	7311900	7319700	7273600	25157000	21080000	9654000	9695700	1	1.28	1.04	0.8	0.8	0.79	2.74	2.3	1.05	1.06	9173000	11703000	9532100	7311900	7319700	7273600	25157000	21080000	9654000	9695700	1	1.28	1.04	0.8	0.8	0.79	2.74	2.3	1.05	1.06	25	10	10	Carbamidomethylation; TMT10plex	53489
1755	9939	Q9Y6H1|CHCH2_HUMAN	200	191.25	3708100	3642900	6126900	10334000	13611000	16913000	6833900	7542300	3199100	3025100	1	0.98	1.65	2.79	3.67	4.56	1.84	2.03	0.86	0.82	3708100	3642900	6126900	10334000	13611000	16913000	6833900	7542300	3199100	3025100	1	0.98	1.65	2.79	3.67	4.56	1.84	2.03	0.86	0.82	38	5	5	Carbamidomethylation; TMT10plex	15513
1135	3178	O75477|ERLN1_HUMAN	43.53	191.1	10831000	11723000	8438700	6538100	6265600	5261600	7445100	7158500	5760300	6596200	1	1.08	0.78	0.6	0.58	0.49	0.69	0.66	0.53	0.61	10831000	11723000	8438700	6538100	6265600	5261600	7445100	7158500	5760300	6596200	1	1.08	0.78	0.6	0.58	0.49	0.69	0.66	0.53	0.61	28	15	12	TMT10plex	39171
1698	3039	Q9Y5S2|MRCKB_HUMAN	52.73	191.07	4245900	4195700	2820900	2298600	2389100	2086400	3750600	3701500	2827300	2764800	1	0.99	0.66	0.54	0.56	0.49	0.88	0.87	0.67	0.65	4245900	4195700	2820900	2298600	2389100	2086400	3750600	3701500	2827300	2764800	1	0.99	0.66	0.54	0.56	0.49	0.88	0.87	0.67	0.65	6	12	8	Carbamidomethylation; TMT10plex	194314
1950	5090	P30566|PUR8_HUMAN	135.26	191.05	4078000	4487600	3142900	2578000	1651800	1681800	4737100	4440400	2208400	2415700	1	1.1	0.77	0.63	0.41	0.41	1.16	1.09	0.54	0.59	4078000	4487600	3142900	2578000	1651800	1681800	4737100	4440400	2208400	2415700	1	1.1	0.77	0.63	0.41	0.41	1.16	1.09	0.54	0.59	20	7	7	Carbamidomethylation; TMT10plex	54889
1950	5121	tr|A0A1B0GWJ0|A0A1B0GWJ0_HUMAN	135.26	191.05	4078000	4487600	3142900	2578000	1651800	1681800	4737100	4440400	2208400	2415700	1	1.1	0.77	0.63	0.41	0.41	1.16	1.09	0.54	0.59	4078000	4487600	3142900	2578000	1651800	1681800	4737100	4440400	2208400	2415700	1	1.1	0.77	0.63	0.41	0.41	1.16	1.09	0.54	0.59	21	7	7	Carbamidomethylation; TMT10plex	54466
1950	5120	tr|A0A1B0GTJ7|A0A1B0GTJ7_HUMAN	135.26	191.05	4078000	4487600	3142900	2578000	1651800	1681800	4737100	4440400	2208400	2415700	1	1.1	0.77	0.63	0.41	0.41	1.16	1.09	0.54	0.59	4078000	4487600	3142900	2578000	1651800	1681800	4737100	4440400	2208400	2415700	1	1.1	0.77	0.63	0.41	0.41	1.16	1.09	0.54	0.59	21	7	7	Carbamidomethylation; TMT10plex	54434
1950	5122	tr|A0A7P0T9A7|A0A7P0T9A7_HUMAN	135.26	191.05	4078000	4487600	3142900	2578000	1651800	1681800	4737100	4440400	2208400	2415700	1	1.1	0.77	0.63	0.41	0.41	1.16	1.09	0.54	0.59	4078000	4487600	3142900	2578000	1651800	1681800	4737100	4440400	2208400	2415700	1	1.1	0.77	0.63	0.41	0.41	1.16	1.09	0.54	0.59	19	7	7	Carbamidomethylation; TMT10plex	57919
1950	5124	tr|A0A7P0Z472|A0A7P0Z472_HUMAN	135.26	191.05	4078000	4487600	3142900	2578000	1651800	1681800	4737100	4440400	2208400	2415700	1	1.1	0.77	0.63	0.41	0.41	1.16	1.09	0.54	0.59	4078000	4487600	3142900	2578000	1651800	1681800	4737100	4440400	2208400	2415700	1	1.1	0.77	0.63	0.41	0.41	1.16	1.09	0.54	0.59	19	7	7	Carbamidomethylation; TMT10plex	59372
1950	5264	tr|A0A096LNY6|A0A096LNY6_HUMAN	135.26	191.05	4078000	4487600	3142900	2578000	1651800	1681800	4737100	4440400	2208400	2415700	1	1.1	0.77	0.63	0.41	0.41	1.16	1.09	0.54	0.59	4078000	4487600	3142900	2578000	1651800	1681800	4737100	4440400	2208400	2415700	1	1.1	0.77	0.63	0.41	0.41	1.16	1.09	0.54	0.59	20	7	7	Carbamidomethylation; TMT10plex	56555
1950	5559	tr|A0A096LNY5|A0A096LNY5_HUMAN	135.26	191.05	4078000	4487600	3142900	2578000	1651800	1681800	4737100	4440400	2208400	2415700	1	1.1	0.77	0.63	0.41	0.41	1.16	1.09	0.54	0.59	4078000	4487600	3142900	2578000	1651800	1681800	4737100	4440400	2208400	2415700	1	1.1	0.77	0.63	0.41	0.41	1.16	1.09	0.54	0.59	26	7	7	Carbamidomethylation; TMT10plex	43116
1222	5558	P60981|DEST_HUMAN	200	190.62	10479000	11694000	14856000	6939600	6067800	5887400	23405000	19336000	14486000	11094000	1	1.12	1.42	0.66	0.58	0.56	2.23	1.85	1.38	1.06	10479000	11694000	14856000	6939600	6067800	5887400	23405000	19336000	14486000	11094000	1	1.12	1.42	0.66	0.58	0.56	2.23	1.85	1.38	1.06	47	11	10	Carbamidomethylation; TMT10plex; Deamidation (NQ)	18506
1484	3871	Q14318|FKBP8_HUMAN	82.22	190.58	13011000	10960000	11867000	6621400	5767500	6079600	7951000	8010600	5263900	5205300	1	0.84	0.91	0.51	0.44	0.47	0.61	0.62	0.4	0.4	13011000	10960000	11867000	6621400	5767500	6079600	7951000	8010600	5263900	5205300	1	0.84	0.91	0.51	0.44	0.47	0.61	0.62	0.4	0.4	27	10	10	TMT10plex; Deamidation (NQ)	44562
1254	2862	P78417|GSTO1_HUMAN	91.83	190.21	24281000	29467000	32474000	20603000	11538000	11211000	24100000	21956000	15075000	13581000	1	1.21	1.34	0.85	0.48	0.46	0.99	0.9	0.62	0.56	24281000	29467000	32474000	20603000	11538000	11211000	24100000	21956000	15075000	13581000	1	1.21	1.34	0.85	0.48	0.46	0.99	0.9	0.62	0.56	47	17	17	Carbamidomethylation; TMT10plex	27566
1357	2034	tr|Q5T3Q7|Q5T3Q7_HUMAN	52.55	190.21	10650000	12336000	6357500	5007200	4395800	5096500	8743700	8367100	5039300	4852000	1	1.16	0.6	0.47	0.41	0.48	0.82	0.79	0.47	0.46	10650000	12336000	6357500	5007200	4395800	5096500	8743700	8367100	5039300	4852000	1	1.16	0.6	0.47	0.41	0.48	0.82	0.79	0.47	0.46	9	17	17	Carbamidomethylation; TMT10plex	233274
1357	2035	Q9H583|HEAT1_HUMAN	52.55	190.21	10650000	12336000	6357500	5007200	4395800	5096500	8743700	8367100	5039300	4852000	1	1.16	0.6	0.47	0.41	0.48	0.82	0.79	0.47	0.46	10650000	12336000	6357500	5007200	4395800	5096500	8743700	8367100	5039300	4852000	1	1.16	0.6	0.47	0.41	0.48	0.82	0.79	0.47	0.46	8	17	17	Carbamidomethylation; TMT10plex	242368
2419	4044	tr|A0A7P0T855|A0A7P0T855_HUMAN	113.59	190.07	6937800	6853300	5555400	3219300	2904100	2537700	3729100	3747000	4814100	4790200	1	0.99	0.8	0.46	0.42	0.37	0.54	0.54	0.69	0.69	6937800	6853300	5555400	3219300	2904100	2537700	3729100	3747000	4814100	4790200	1	0.99	0.8	0.46	0.42	0.37	0.54	0.54	0.69	0.69	21	8	8	Carbamidomethylation; TMT10plex	59304
2419	4049	O14879|IFIT3_HUMAN	113.59	190.07	6937800	6853300	5555400	3219300	2904100	2537700	3729100	3747000	4814100	4790200	1	0.99	0.8	0.46	0.42	0.37	0.54	0.54	0.69	0.69	6937800	6853300	5555400	3219300	2904100	2537700	3729100	3747000	4814100	4790200	1	0.99	0.8	0.46	0.42	0.37	0.54	0.54	0.69	0.69	23	8	8	Carbamidomethylation; TMT10plex	55985
1027	4992	P60660|MYL6_HUMAN	29.01	190	27371	19309	25706	20562	647.899	0	44597	36219	3147.6	6546.5	1	0.71	0.94	0.75	0.02	0	1.63	1.32	0.11	0.24	27371	19309	25706	20562	647.899	0	44597	36219	3147.6	6546.5	1	0.71	0.94	0.75	0.02	0	1.63	1.32	0.11	0.24	18	9	1	Carbamidomethylation; TMT10plex; Oxidation (M); SILAS 15N(2)	16930
1027	4993	tr|J3KND3|J3KND3_HUMAN	29.01	190	27371	19309	25706	20562	647.899	0	44597	36219	3147.6	6546.5	1	0.71	0.94	0.75	0.02	0	1.63	1.32	0.11	0.24	27371	19309	25706	20562	647.899	0	44597	36219	3147.6	6546.5	1	0.71	0.94	0.75	0.02	0	1.63	1.32	0.11	0.24	18	9	1	Carbamidomethylation; TMT10plex; Oxidation (M); SILAS 15N(2)	17058
1528	2513	Q9NQW6|ANLN_HUMAN	97.16	189.94	12741000	13008000	8825800	6288800	4825300	5351200	6252700	6132800	5786800	6277900	1	1.02	0.69	0.49	0.38	0.42	0.49	0.48	0.45	0.49	12741000	13008000	8825800	6288800	4825300	5351200	6252700	6132800	5786800	6277900	1	1.02	0.69	0.49	0.38	0.42	0.49	0.48	0.45	0.49	14	14	14	Carbamidomethylation; TMT10plex	124199
1183	7302	Q92522|H1X_HUMAN	200	189.63	9478500	10006000	7322600	11070000	18848000	16261000	11406000	11532000	28201000	26941000	1	1.06	0.77	1.17	1.99	1.72	1.2	1.22	2.98	2.84	9478500	10006000	7322600	11070000	18848000	16261000	11406000	11532000	28201000	26941000	1	1.06	0.77	1.17	1.99	1.72	1.2	1.22	2.98	2.84	33	10	10	TMT10plex; Deamidation (NQ)	22487
1650	4033	Q99805|TM9S2_HUMAN	115.3	189.45	9992400	11997000	5319000	5439700	4297200	4490900	8539500	7895900	4455500	4592900	1	1.2	0.53	0.54	0.43	0.45	0.85	0.79	0.45	0.46	9992400	11997000	5319000	5439700	4297200	4490900	8539500	7895900	4455500	4592900	1	1.2	0.53	0.54	0.43	0.45	0.85	0.79	0.45	0.46	19	9	9	Carbamidomethylation; TMT10plex; Deamidation (NQ)	75776
1379	5562	Q86U42|PABP2_HUMAN	123.71	189.39	20231000	19739000	24614000	30407000	47439000	51683000	18925000	20164000	28439000	25943000	1	0.98	1.22	1.5	2.34	2.55	0.94	1	1.41	1.28	20231000	19739000	24614000	30407000	47439000	51683000	18925000	20164000	28439000	25943000	1	0.98	1.22	1.5	2.34	2.55	0.94	1	1.41	1.28	41	11	11	Carbamidomethylation; TMT10plex	32749
817	5158	P07205|PGK2_HUMAN	23.18	189.25	8046200	7315800	10030000	5362900	2811500	2061000	8853400	8955700	7855700	6170400	1	0.91	1.25	0.67	0.35	0.26	1.1	1.11	0.98	0.77	8046200	7315800	10030000	5362900	2811500	2061000	8853400	8955700	7855700	6170400	1	0.91	1.25	0.67	0.35	0.26	1.1	1.11	0.98	0.77	6	8	2	TMT10plex	44796
2013	4831	Q96S52|PIGS_HUMAN	69.26	189.09	5168700	5410300	4652100	3256000	2336000	2177500	3952200	4162500	2592000	3080600	1	1.05	0.9	0.63	0.45	0.42	0.76	0.81	0.5	0.6	5168700	5410300	4652100	3256000	2336000	2177500	3952200	4162500	2592000	3080600	1	1.05	0.9	0.63	0.45	0.42	0.76	0.81	0.5	0.6	19	8	8	TMT10plex	61656
1159	2572	Q9UIQ6|LCAP_HUMAN	78.94	188.99	17174000	19258000	10949000	8933200	7510000	8250600	12487000	13089000	10281000	11959000	1	1.12	0.64	0.52	0.44	0.48	0.73	0.76	0.6	0.7	17174000	19258000	10949000	8933200	7510000	8250600	12487000	13089000	10281000	11959000	1	1.12	0.64	0.52	0.44	0.48	0.73	0.76	0.6	0.7	18	17	17	Carbamidomethylation; TMT10plex	117349
762	6940	P25398|RS12_HUMAN	113	188.98	24262000	26079000	29923000	21146000	12934000	12004000	36757000	33871000	23267000	21612000	1	1.07	1.23	0.87	0.53	0.49	1.52	1.4	0.96	0.89	24262000	26079000	29923000	21146000	12934000	12004000	36757000	33871000	23267000	21612000	1	1.07	1.23	0.87	0.53	0.49	1.52	1.4	0.96	0.89	55	9	9	Carbamidomethylation; TMT10plex	14515
1388	5658	tr|H3BN98|H3BN98_HUMAN	200	188.61	3203200	4182000	974260	706670	328200	950990	1214600	1082200	1113600	754700	1	1.31	0.3	0.22	0.1	0.3	0.38	0.34	0.35	0.24	3203200	4182000	974260	706670	328200	950990	1214600	1082200	1113600	754700	1	1.31	0.3	0.22	0.1	0.3	0.38	0.34	0.35	0.24	10	9	3	Carbamidomethylation; TMT10plex	27168
1402	3701	Q15907|RB11B_HUMAN	108.4	188.43	16701000	21561000	17553000	9006900	7934100	7295600	16198000	15472000	16506000	19549000	1	1.29	1.05	0.54	0.48	0.44	0.97	0.93	0.99	1.17	16701000	21561000	17553000	9006900	7934100	7295600	16198000	15472000	16506000	19549000	1	1.29	1.05	0.54	0.48	0.44	0.97	0.93	0.99	1.17	44	10	10	TMT10plex	24488
2890	9834	tr|E7EPV7|E7EPV7_HUMAN	200	188.41	1823100	1882900	1471000	1526900	1513400	1498400	4034800	4349900	8409200	7730900	1	1.03	0.81	0.84	0.83	0.82	2.21	2.39	4.61	4.24	1823100	1882900	1471000	1526900	1513400	1498400	4034800	4349900	8409200	7730900	1	1.03	0.81	0.84	0.83	0.82	2.21	2.39	4.61	4.24	55	6	6	TMT10plex	11777
2890	9835	P37840|SYUA_HUMAN	200	188.41	1823100	1882900	1471000	1526900	1513400	1498400	4034800	4349900	8409200	7730900	1	1.03	0.81	0.84	0.83	0.82	2.21	2.39	4.61	4.24	1823100	1882900	1471000	1526900	1513400	1498400	4034800	4349900	8409200	7730900	1	1.03	0.81	0.84	0.83	0.82	2.21	2.39	4.61	4.24	45	6	6	TMT10plex	14460
2890	9836	tr|A0A669KB41|A0A669KB41_HUMAN	200	188.41	1823100	1882900	1471000	1526900	1513400	1498400	4034800	4349900	8409200	7730900	1	1.03	0.81	0.84	0.83	0.82	2.21	2.39	4.61	4.24	1823100	1882900	1471000	1526900	1513400	1498400	4034800	4349900	8409200	7730900	1	1.03	0.81	0.84	0.83	0.82	2.21	2.39	4.61	4.24	42	6	6	TMT10plex	15529
2890	9837	tr|A0A669KBH5|A0A669KBH5_HUMAN	200	188.41	1823100	1882900	1471000	1526900	1513400	1498400	4034800	4349900	8409200	7730900	1	1.03	0.81	0.84	0.83	0.82	2.21	2.39	4.61	4.24	1823100	1882900	1471000	1526900	1513400	1498400	4034800	4349900	8409200	7730900	1	1.03	0.81	0.84	0.83	0.82	2.21	2.39	4.61	4.24	40	6	6	TMT10plex	16449
2205	3259	tr|A0A5F9UY30|A0A5F9UY30_HUMAN	200	188.4	2674200	2636500	4062500	5458700	8169600	6629700	1925700	1959900	2226900	2325600	1	0.99	1.52	2.04	3.05	2.48	0.72	0.73	0.83	0.87	2674200	2636500	4062500	5458700	8169600	6629700	1925700	1959900	2226900	2325600	1	0.99	1.52	2.04	3.05	2.48	0.72	0.73	0.83	0.87	23	11	11	TMT10plex	47774
2205	3300	O43493|TGON2_HUMAN	200	188.4	2674200	2636500	4062500	5458700	8169600	6629700	1925700	1959900	2226900	2325600	1	0.99	1.52	2.04	3.05	2.48	0.72	0.73	0.83	0.87	2674200	2636500	4062500	5458700	8169600	6629700	1925700	1959900	2226900	2325600	1	0.99	1.52	2.04	3.05	2.48	0.72	0.73	0.83	0.87	24	11	11	TMT10plex	45880
2205	3310	tr|A0A5H1ZRP2|A0A5H1ZRP2_HUMAN	200	188.4	2674200	2636500	4062500	5458700	8169600	6629700	1925700	1959900	2226900	2325600	1	0.99	1.52	2.04	3.05	2.48	0.72	0.73	0.83	0.87	2674200	2636500	4062500	5458700	8169600	6629700	1925700	1959900	2226900	2325600	1	0.99	1.52	2.04	3.05	2.48	0.72	0.73	0.83	0.87	22	11	11	TMT10plex	51019
1760	4423	Q96C19|EFHD2_HUMAN	127.32	188.33	6943800	8020200	9264700	4939500	3624900	2915200	5222500	5018000	3507800	4101000	1	1.16	1.33	0.71	0.52	0.42	0.75	0.72	0.51	0.59	6943800	8020200	9264700	4939500	3624900	2915200	5222500	5018000	3507800	4101000	1	1.16	1.33	0.71	0.52	0.42	0.75	0.72	0.51	0.59	39	10	10	Carbamidomethylation; TMT10plex; Deamidation (NQ)	26697
1594	2845	Q9BW19|KIFC1_HUMAN	104.92	188.22	3188300	3105000	2175600	1492200	1157000	993600	1711300	1771900	1774800	1848800	1	0.97	0.68	0.47	0.36	0.31	0.54	0.56	0.56	0.58	3188300	3105000	2175600	1492200	1157000	993600	1711300	1771900	1774800	1848800	1	0.97	0.68	0.47	0.36	0.31	0.54	0.56	0.56	0.58	20	12	10	Carbamidomethylation; TMT10plex	73748
1660	2865	Q9BTV4|TMM43_HUMAN	200	188.04	12910000	16158000	6144900	5559300	4738000	4718800	8996000	7887100	5051400	5329100	1	1.25	0.48	0.43	0.37	0.37	0.7	0.61	0.39	0.41	12910000	16158000	6144900	5559300	4738000	4718800	8996000	7887100	5051400	5329100	1	1.25	0.48	0.43	0.37	0.37	0.7	0.61	0.39	0.41	42	12	12	TMT10plex	44876
1891	2896	Q53EP0|FND3B_HUMAN	137.29	188.03	4933300	5358100	3163400	1982000	1671400	1576800	2998800	2876500	2038900	2039600	1	1.09	0.64	0.4	0.34	0.32	0.61	0.58	0.41	0.41	4933300	5358100	3163400	1982000	1671400	1576800	2998800	2876500	2038900	2039600	1	1.09	0.64	0.4	0.34	0.32	0.61	0.58	0.41	0.41	13	10	10	Carbamidomethylation; TMT10plex; Deamidation (NQ)	132888
1226	4310	O94919|ENDD1_HUMAN	79.2	187.92	3792900	4781200	2403700	1780300	1448500	1171000	2139100	2099300	1804900	2179700	1	1.26	0.63	0.47	0.38	0.31	0.56	0.55	0.48	0.57	3792900	4781200	2403700	1780300	1448500	1171000	2139100	2099300	1804900	2179700	1	1.26	0.63	0.47	0.38	0.31	0.56	0.55	0.48	0.57	21	8	8	Carbamidomethylation; TMT10plex	55017
1814	4523	O75844|FACE1_HUMAN	200	187.84	22212000	30666000	9670400	5961500	5364300	5922800	16091000	13667000	5592100	5426500	1	1.38	0.44	0.27	0.24	0.27	0.72	0.62	0.25	0.24	22212000	30666000	9670400	5961500	5364300	5922800	16091000	13667000	5592100	5426500	1	1.38	0.44	0.27	0.24	0.27	0.72	0.62	0.25	0.24	19	10	10	TMT10plex	54813
1672	3476	Q13586|STIM1_HUMAN	46.76	187.81	6730600	6592100	4911500	4065900	3980800	4063200	3350700	3254500	3123100	3252100	1	0.98	0.73	0.6	0.59	0.6	0.5	0.48	0.46	0.48	6730600	6592100	4911500	4065900	3980800	4063200	3350700	3254500	3123100	3252100	1	0.98	0.73	0.6	0.59	0.6	0.5	0.48	0.46	0.48	15	12	11	Carbamidomethylation; TMT10plex; Oxidation (M)	77423
1672	3480	tr|H0YDB2|H0YDB2_HUMAN	46.76	187.81	6730600	6592100	4911500	4065900	3980800	4063200	3350700	3254500	3123100	3252100	1	0.98	0.73	0.6	0.59	0.6	0.5	0.48	0.46	0.48	6730600	6592100	4911500	4065900	3980800	4063200	3350700	3254500	3123100	3252100	1	0.98	0.73	0.6	0.59	0.6	0.5	0.48	0.46	0.48	14	12	11	Carbamidomethylation; TMT10plex; Oxidation (M)	80945
1672	3482	tr|G0XQ39|G0XQ39_HUMAN	46.76	187.81	6730600	6592100	4911500	4065900	3980800	4063200	3350700	3254500	3123100	3252100	1	0.98	0.73	0.6	0.59	0.6	0.5	0.48	0.46	0.48	6730600	6592100	4911500	4065900	3980800	4063200	3350700	3254500	3123100	3252100	1	0.98	0.73	0.6	0.59	0.6	0.5	0.48	0.46	0.48	13	12	11	Carbamidomethylation; TMT10plex; Oxidation (M)	88646
2182	3980	P55081|MFAP1_HUMAN	200	187.8	5968900	5559900	7696400	12995000	20519000	25326000	8490600	8935600	13998000	12273000	1	0.93	1.29	2.18	3.44	4.24	1.42	1.5	2.35	2.06	5968900	5559900	7696400	12995000	20519000	25326000	8490600	8935600	13998000	12273000	1	0.93	1.29	2.18	3.44	4.24	1.42	1.5	2.35	2.06	28	11	10	TMT10plex	51958
1728	5151	Q9UMS0|NFU1_HUMAN	200	187.67	7220100	6884900	12925000	15090000	18874000	22702000	5990000	6709600	5677800	5875400	1	0.95	1.79	2.09	2.61	3.14	0.83	0.93	0.79	0.81	7220100	6884900	12925000	15090000	18874000	22702000	5990000	6709600	5677800	5875400	1	0.95	1.79	2.09	2.61	3.14	0.83	0.93	0.79	0.81	36	8	8	Carbamidomethylation; TMT10plex	28463
1545	2615	Q12996|CSTF3_HUMAN	63.22	187.61	13319000	13085000	8642400	9455300	6718900	6258500	8351500	8234200	5730300	6253900	1	0.98	0.65	0.71	0.5	0.47	0.63	0.62	0.43	0.47	13319000	13085000	8642400	9455300	6718900	6258500	8351500	8234200	5730300	6253900	1	0.98	0.65	0.71	0.5	0.47	0.63	0.62	0.43	0.47	20	13	13	Carbamidomethylation; TMT10plex	82922
1545	2628	tr|E9PLP8|E9PLP8_HUMAN	63.22	187.61	13319000	13085000	8642400	9455300	6718900	6258500	8351500	8234200	5730300	6253900	1	0.98	0.65	0.71	0.5	0.47	0.63	0.62	0.43	0.47	13319000	13085000	8642400	9455300	6718900	6258500	8351500	8234200	5730300	6253900	1	0.98	0.65	0.71	0.5	0.47	0.63	0.62	0.43	0.47	19	13	13	Carbamidomethylation; TMT10plex	86273
2304	6107	Q9H788|SH24A_HUMAN	116.72	187.52	2244000	2403400	1807700	1407400	1587400	1316000	5172800	5195600	4470400	4200400	1	1.07	0.81	0.63	0.71	0.59	2.31	2.32	1.99	1.87	2244000	2403400	1807700	1407400	1587400	1316000	5172800	5195600	4470400	4200400	1	1.07	0.81	0.63	0.71	0.59	2.31	2.32	1.99	1.87	20	7	7	TMT10plex	52727
2071	2904	Q9BTE3|MCMBP_HUMAN	94.62	187.4	6044000	6227300	3877300	3297200	2526000	2268100	5056400	4873200	3137900	2972200	1	1.03	0.64	0.55	0.42	0.38	0.84	0.81	0.52	0.49	6044000	6227300	3877300	3297200	2526000	2268100	5056400	4873200	3137900	2972200	1	1.03	0.64	0.55	0.42	0.38	0.84	0.81	0.52	0.49	23	12	12	Carbamidomethylation; TMT10plex	72980
2009	2932	Q96N67|DOCK7_HUMAN	200	187.34	5169900	5652800	2792400	2303200	1441500	1443800	3007900	2845000	1736400	1875200	1	1.09	0.54	0.45	0.28	0.28	0.58	0.55	0.34	0.36	5169900	5652800	2792400	2303200	1441500	1443800	3007900	2845000	1736400	1875200	1	1.09	0.54	0.45	0.28	0.28	0.58	0.55	0.34	0.36	6	11	11	Carbamidomethylation; TMT10plex	242558
1509	2463	Q96T51|RUFY1_HUMAN	54.33	187.31	3696000	3515400	2634300	2029200	1491600	1514600	2676000	2558000	1680500	1594100	1	0.95	0.71	0.55	0.4	0.41	0.72	0.69	0.45	0.43	3696000	3515400	2634300	2029200	1491600	1514600	2676000	2558000	1680500	1594100	1	0.95	0.71	0.55	0.4	0.41	0.72	0.69	0.45	0.43	18	15	11	Carbamidomethylation; TMT10plex	79818
1783	3014	P29279|CCN2_HUMAN	200	187.16	5260300	5479000	5232200	16760000	22246000	29373000	3779700	4015100	6039400	5480000	1	1.04	0.99	3.19	4.23	5.58	0.72	0.76	1.15	1.04	5260300	5479000	5232200	16760000	22246000	29373000	3779700	4015100	6039400	5480000	1	1.04	0.99	3.19	4.23	5.58	0.72	0.76	1.15	1.04	34	11	11	Carbamidomethylation; TMT10plex	38091
1476	2269	Q9BZF1|OSBL8_HUMAN	200	186.94	9345000	11044000	4437600	3980000	2608300	2715000	3848600	3668700	2562000	2695100	1	1.18	0.47	0.43	0.28	0.29	0.41	0.39	0.27	0.29	9345000	11044000	4437600	3980000	2608300	2715000	3848600	3668700	2562000	2695100	1	1.18	0.47	0.43	0.28	0.29	0.41	0.39	0.27	0.29	18	12	12	Carbamidomethylation; TMT10plex	101196
1341	5052	Q15428|SF3A2_HUMAN	87.99	186.56	7386100	7061600	8771000	14135000	13614000	16302000	10448000	11184000	10977000	12089000	1	0.96	1.19	1.91	1.84	2.21	1.41	1.51	1.49	1.64	7386100	7061600	8771000	14135000	13614000	16302000	10448000	11184000	10977000	12089000	1	0.96	1.19	1.91	1.84	2.21	1.41	1.51	1.49	1.64	20	9	9	TMT10plex	49256
2030	4069	Q8TF05|PP4R1_HUMAN	105.99	186.43	2556300	2674700	1639700	1422500	884840	849730	1477000	1446900	950100	1032800	1	1.05	0.64	0.56	0.35	0.33	0.58	0.57	0.37	0.4	2556300	2674700	1639700	1422500	884840	849730	1477000	1446900	950100	1032800	1	1.05	0.64	0.56	0.35	0.33	0.58	0.57	0.37	0.4	14	9	9	Carbamidomethylation; TMT10plex	107004
1524	3029	tr|E7ETZ4|E7ETZ4_HUMAN	87.01	186.33	5892700	6155900	4489700	4918700	3728300	2839600	9332300	8438800	4861100	6652000	1	1.04	0.76	0.83	0.63	0.48	1.58	1.43	0.82	1.13	5892700	6155900	4489700	4918700	3728300	2839600	9332300	8438800	4861100	6652000	1	1.04	0.76	0.83	0.63	0.48	1.58	1.43	0.82	1.13	23	13	10	Carbamidomethylation; TMT10plex	46913
1524	3036	Q9Y6E2|BZW2_HUMAN	87.01	186.33	5892700	6155900	4489700	4918700	3728300	2839600	9332300	8438800	4861100	6652000	1	1.04	0.76	0.83	0.63	0.48	1.58	1.43	0.82	1.13	5892700	6155900	4489700	4918700	3728300	2839600	9332300	8438800	4861100	6652000	1	1.04	0.76	0.83	0.63	0.48	1.58	1.43	0.82	1.13	22	13	10	Carbamidomethylation; TMT10plex	48162
1041	5230	tr|C9JAB2|C9JAB2_HUMAN	116.48	186.3	16456000	15760000	27739000	29798000	36006000	42747000	16312000	19116000	26410000	20344000	1	0.96	1.69	1.81	2.19	2.6	0.99	1.16	1.6	1.24	16456000	15760000	27739000	29798000	36006000	42747000	16312000	19116000	26410000	20344000	1	0.96	1.69	1.81	2.19	2.6	0.99	1.16	1.6	1.24	39	11	10	Carbamidomethylation; TMT10plex	26928
1041	5233	Q16629|SRSF7_HUMAN	116.48	186.3	16456000	15760000	27739000	29798000	36006000	42747000	16312000	19116000	26410000	20344000	1	0.96	1.69	1.81	2.19	2.6	0.99	1.16	1.6	1.24	16456000	15760000	27739000	29798000	36006000	42747000	16312000	19116000	26410000	20344000	1	0.96	1.69	1.81	2.19	2.6	0.99	1.16	1.6	1.24	38	11	10	Carbamidomethylation; TMT10plex	27367
1041	5373	tr|A0A0B4J1Z1|A0A0B4J1Z1_HUMAN	116.48	186.3	16456000	15760000	27739000	29798000	36006000	42747000	16312000	19116000	26410000	20344000	1	0.96	1.69	1.81	2.19	2.6	0.99	1.16	1.6	1.24	16456000	15760000	27739000	29798000	36006000	42747000	16312000	19116000	26410000	20344000	1	0.96	1.69	1.81	2.19	2.6	0.99	1.16	1.6	1.24	66	11	10	Carbamidomethylation; TMT10plex	15763
1703	2588	Q5JTH9|RRP12_HUMAN	72.71	185.99	4277700	5268900	2806100	2209200	2296100	2115800	3532300	3277300	2733000	5900100	1	1.23	0.66	0.52	0.54	0.49	0.83	0.77	0.64	1.38	4277700	5268900	2806100	2209200	2296100	2115800	3532300	3277300	2733000	5900100	1	1.23	0.66	0.52	0.54	0.49	0.83	0.77	0.64	1.38	10	11	11	Carbamidomethylation; TMT10plex	143702
1600	6655	Q9NVJ2|ARL8B_HUMAN	69.71	185.92	900700	1063700	759050	669670	446360	369690	847690	784030	555400	504990	1	1.18	0.84	0.74	0.5	0.41	0.94	0.87	0.62	0.56	900700	1063700	759050	669670	446360	369690	847690	784030	555400	504990	1	1.18	0.84	0.74	0.5	0.41	0.94	0.87	0.62	0.56	13	8	3	TMT10plex	21539
1133	3221	P51572|BAP31_HUMAN	200	185.85	89077000	121170000	21394000	18024000	12679000	12592000	34949000	30047000	15007000	17116000	1	1.36	0.24	0.2	0.14	0.14	0.39	0.34	0.17	0.19	89077000	121170000	21394000	18024000	12679000	12592000	34949000	30047000	15007000	17116000	1	1.36	0.24	0.2	0.14	0.14	0.39	0.34	0.17	0.19	45	15	15	TMT10plex	27992
1742	2784	Q9NQW7|XPP1_HUMAN	70.53	185.6	8729100	8775600	7142700	4799700	3351700	3700600	6691000	6656900	4835100	4808100	1	1.01	0.82	0.55	0.38	0.42	0.77	0.76	0.55	0.55	8729100	8775600	7142700	4799700	3351700	3700600	6691000	6656900	4835100	4808100	1	1.01	0.82	0.55	0.38	0.42	0.77	0.76	0.55	0.55	22	12	11	Carbamidomethylation; TMT10plex	69918
1742	2805	tr|Q5T6H7|Q5T6H7_HUMAN	70.53	185.6	8729100	8775600	7142700	4799700	3351700	3700600	6691000	6656900	4835100	4808100	1	1.01	0.82	0.55	0.38	0.42	0.77	0.76	0.55	0.55	8729100	8775600	7142700	4799700	3351700	3700600	6691000	6656900	4835100	4808100	1	1.01	0.82	0.55	0.38	0.42	0.77	0.76	0.55	0.55	25	12	11	Carbamidomethylation; TMT10plex	62139
1785	2855	P01130|LDLR_HUMAN	200	185.48	10785000	11652000	6072700	4003800	3168300	2616000	3666400	3594700	3034700	3394100	1	1.08	0.56	0.37	0.29	0.24	0.34	0.33	0.28	0.31	10785000	11652000	6072700	4003800	3168300	2616000	3666400	3594700	3034700	3394100	1	1.08	0.56	0.37	0.29	0.24	0.34	0.33	0.28	0.31	15	11	11	Carbamidomethylation; TMT10plex	95376
1785	2872	tr|J3KMZ9|J3KMZ9_HUMAN	200	185.48	10785000	11652000	6072700	4003800	3168300	2616000	3666400	3594700	3034700	3394100	1	1.08	0.56	0.37	0.29	0.24	0.34	0.33	0.28	0.31	10785000	11652000	6072700	4003800	3168300	2616000	3666400	3594700	3034700	3394100	1	1.08	0.56	0.37	0.29	0.24	0.34	0.33	0.28	0.31	14	11	11	Carbamidomethylation; TMT10plex	104681
1785	2879	tr|H0YMD1|H0YMD1_HUMAN	200	185.48	10785000	11652000	6072700	4003800	3168300	2616000	3666400	3594700	3034700	3394100	1	1.08	0.56	0.37	0.29	0.24	0.34	0.33	0.28	0.31	10785000	11652000	6072700	4003800	3168300	2616000	3666400	3594700	3034700	3394100	1	1.08	0.56	0.37	0.29	0.24	0.34	0.33	0.28	0.31	14	11	11	Carbamidomethylation; TMT10plex	104755
2198	3251	P42566|EPS15_HUMAN	59.23	185.47	4196200	4032600	3414400	2769300	2062100	1950100	4012000	4023400	3184200	3422900	1	0.96	0.81	0.66	0.49	0.46	0.96	0.96	0.76	0.82	4196200	4032600	3414400	2769300	2062100	1950100	4012000	4023400	3184200	3422900	1	0.96	0.81	0.66	0.49	0.46	0.96	0.96	0.76	0.82	13	10	10	TMT10plex	98656
1667	3084	P53041|PPP5_HUMAN	45.04	185.4	7712800	7538300	6000800	5064000	3730100	4044400	7428600	7101700	5092500	5174600	1	0.98	0.78	0.66	0.48	0.52	0.96	0.92	0.66	0.67	7712800	7538300	6000800	5064000	3730100	4044400	7428600	7101700	5092500	5174600	1	0.98	0.78	0.66	0.48	0.52	0.96	0.92	0.66	0.67	28	12	12	Carbamidomethylation; TMT10plex; Deamidation (NQ)	56879
1667	3129	tr|H0YDU8|H0YDU8_HUMAN	45.04	185.4	7712800	7538300	6000800	5064000	3730100	4044400	7428600	7101700	5092500	5174600	1	0.98	0.78	0.66	0.48	0.52	0.96	0.92	0.66	0.67	7712800	7538300	6000800	5064000	3730100	4044400	7428600	7101700	5092500	5174600	1	0.98	0.78	0.66	0.48	0.52	0.96	0.92	0.66	0.67	29	12	12	Carbamidomethylation; TMT10plex; Deamidation (NQ)	55215
1271	3371	tr|B4DLR8|B4DLR8_HUMAN	200	185.25	9401300	9063000	7631200	8410500	9321900	8774000	44542000	45320000	33814000	33989000	1	0.96	0.81	0.89	0.99	0.93	4.74	4.82	3.6	3.62	9401300	9063000	7631200	8410500	9321900	8774000	44542000	45320000	33814000	33989000	1	0.96	0.81	0.89	0.99	0.93	4.74	4.82	3.6	3.62	58	13	13	TMT10plex	22793
1271	3386	P15559|NQO1_HUMAN	200	185.25	9401300	9063000	7631200	8410500	9321900	8774000	44542000	45320000	33814000	33989000	1	0.96	0.81	0.89	0.99	0.93	4.74	4.82	3.6	3.62	9401300	9063000	7631200	8410500	9321900	8774000	44542000	45320000	33814000	33989000	1	0.96	0.81	0.89	0.99	0.93	4.74	4.82	3.6	3.62	43	13	13	TMT10plex	30868
1616	2980	tr|K7EJL1|K7EJL1_HUMAN	41.92	185.1	9426500	9214300	9233700	5791000	4879600	4679300	7414400	7570900	5510600	7279000	1	0.98	0.98	0.61	0.52	0.5	0.79	0.8	0.58	0.77	9426500	9214300	9233700	5791000	4879600	4679300	7414400	7570900	5510600	7279000	1	0.98	0.98	0.61	0.52	0.5	0.79	0.8	0.58	0.77	40	11	11	TMT10plex; Deamidation (NQ)	40296
1616	2982	Q9BXS5|AP1M1_HUMAN	41.92	185.1	9426500	9214300	9233700	5791000	4879600	4679300	7414400	7570900	5510600	7279000	1	0.98	0.98	0.61	0.52	0.5	0.79	0.8	0.58	0.77	9426500	9214300	9233700	5791000	4879600	4679300	7414400	7570900	5510600	7279000	1	0.98	0.98	0.61	0.52	0.5	0.79	0.8	0.58	0.77	33	11	11	TMT10plex; Deamidation (NQ)	48587
1605	4838	P45973|CBX5_HUMAN	114.98	185.01	10938000	11283000	14259000	17158000	18879000	25083000	22692000	23533000	30945000	30363000	1	1.03	1.3	1.57	1.73	2.29	2.07	2.15	2.83	2.78	10938000	11283000	14259000	17158000	18879000	25083000	22692000	23533000	30945000	30363000	1	1.03	1.3	1.57	1.73	2.29	2.07	2.15	2.83	2.78	40	9	8	Carbamidomethylation; TMT10plex	22225
1599	6481	P13726|TF_HUMAN	200	184.88	16598000	18406000	8557300	4532600	4179100	3831100	2779000	2412900	2992300	2726800	1	1.11	0.52	0.27	0.25	0.23	0.17	0.15	0.18	0.16	16598000	18406000	8557300	4532600	4179100	3831100	2779000	2412900	2992300	2726800	1	1.11	0.52	0.27	0.25	0.23	0.17	0.15	0.18	0.16	27	9	9	Carbamidomethylation; TMT10plex	33068
1968	3223	Q02127|PYRD_HUMAN	83.39	184.78	5038100	4888600	5411300	7609400	12347000	11871000	5941500	6067300	7729200	8600700	1	0.97	1.07	1.51	2.45	2.36	1.18	1.2	1.53	1.71	5038100	4888600	5411300	7609400	12347000	11871000	5941500	6067300	7729200	8600700	1	0.97	1.07	1.51	2.45	2.36	1.18	1.2	1.53	1.71	34	10	10	TMT10plex; Deamidation (NQ)	42867
1774	6916	tr|B4DHE8|B4DHE8_HUMAN	62.88	184.18	2198400	2194400	2196200	2619600	2614300	2827000	5391500	5484800	3796000	3892200	1	1	1	1.19	1.19	1.29	2.45	2.49	1.73	1.77	2198400	2194400	2196200	2619600	2614300	2827000	5391500	5484800	3796000	3892200	1	1	1	1.19	1.19	1.29	2.45	2.49	1.73	1.77	19	8	5	TMT10plex	34812
1774	6917	Q96DH6|MSI2H_HUMAN	62.88	184.18	2198400	2194400	2196200	2619600	2614300	2827000	5391500	5484800	3796000	3892200	1	1	1	1.19	1.19	1.29	2.45	2.49	1.73	1.77	2198400	2194400	2196200	2619600	2614300	2827000	5391500	5484800	3796000	3892200	1	1	1	1.19	1.19	1.29	2.45	2.49	1.73	1.77	18	8	5	TMT10plex	35197
1774	6918	tr|A0A6Q8PF05|A0A6Q8PF05_HUMAN	62.88	184.18	2198400	2194400	2196200	2619600	2614300	2827000	5391500	5484800	3796000	3892200	1	1	1	1.19	1.19	1.29	2.45	2.49	1.73	1.77	2198400	2194400	2196200	2619600	2614300	2827000	5391500	5484800	3796000	3892200	1	1	1	1.19	1.19	1.29	2.45	2.49	1.73	1.77	18	8	5	TMT10plex	36677
1583	3150	Q14344|GNA13_HUMAN	85.93	184.15	4843500	5765800	3982000	2957000	2598900	2653800	3064700	2937000	2162500	2224000	1	1.19	0.82	0.61	0.54	0.55	0.63	0.61	0.45	0.46	4843500	5765800	3982000	2957000	2598900	2653800	3064700	2937000	2162500	2224000	1	1.19	0.82	0.61	0.54	0.55	0.63	0.61	0.45	0.46	26	11	8	Carbamidomethylation; TMT10plex	44050
2026	3552	Q9H6R4|NOL6_HUMAN	87.15	184.05	6124000	6721700	3907600	4059100	2924100	3576200	5760100	5080800	2754200	3204400	1	1.1	0.64	0.66	0.48	0.58	0.94	0.83	0.45	0.52	6124000	6721700	3907600	4059100	2924100	3576200	5760100	5080800	2754200	3204400	1	1.1	0.64	0.66	0.48	0.58	0.94	0.83	0.45	0.52	11	9	9	TMT10plex	127593
1921	6034	tr|U3KQT1|U3KQT1_HUMAN	125.65	183.74	5400100	5330200	4875500	4526000	2624200	2868000	7217800	7561400	5310400	4818700	1	0.99	0.9	0.84	0.49	0.53	1.34	1.4	0.98	0.89	5400100	5330200	4875500	4526000	2624200	2868000	7217800	7561400	5310400	4818700	1	0.99	0.9	0.84	0.49	0.53	1.34	1.4	0.98	0.89	27	7	7	Carbamidomethylation; TMT10plex	28995
1921	6039	P10768|ESTD_HUMAN	125.65	183.74	5400100	5330200	4875500	4526000	2624200	2868000	7217800	7561400	5310400	4818700	1	0.99	0.9	0.84	0.49	0.53	1.34	1.4	0.98	0.89	5400100	5330200	4875500	4526000	2624200	2868000	7217800	7561400	5310400	4818700	1	0.99	0.9	0.84	0.49	0.53	1.34	1.4	0.98	0.89	26	7	7	Carbamidomethylation; TMT10plex	31463
1921	6125	tr|X6RA14|X6RA14_HUMAN	125.65	183.74	5400100	5330200	4875500	4526000	2624200	2868000	7217800	7561400	5310400	4818700	1	0.99	0.9	0.84	0.49	0.53	1.34	1.4	0.98	0.89	5400100	5330200	4875500	4526000	2624200	2868000	7217800	7561400	5310400	4818700	1	0.99	0.9	0.84	0.49	0.53	1.34	1.4	0.98	0.89	28	7	7	Carbamidomethylation; TMT10plex	28226
2438	6286	Q9UNS2|CSN3_HUMAN	85.5	183.71	3131100	3179600	2717200	2231800	1694500	1465200	3659300	3478100	1924800	1803800	1	1.02	0.87	0.71	0.54	0.47	1.17	1.11	0.61	0.58	3131100	3179600	2717200	2231800	1694500	1465200	3659300	3478100	1924800	1803800	1	1.02	0.87	0.71	0.54	0.47	1.17	1.11	0.61	0.58	25	6	6	Carbamidomethylation; TMT10plex	47873
2008	2821	Q13308|PTK7_HUMAN	83.24	183.19	6254100	6621700	3713300	3277600	2873300	2752600	3423700	3222900	2609300	2812000	1	1.06	0.59	0.52	0.46	0.44	0.55	0.52	0.42	0.45	6254100	6621700	3713300	3277600	2873300	2752600	3423700	3222900	2609300	2812000	1	1.06	0.59	0.52	0.46	0.44	0.55	0.52	0.42	0.45	15	11	11	Carbamidomethylation; TMT10plex	118392
978	6592	Q9Y5S9|RBM8A_HUMAN	108.64	183.05	7282800	7316100	10149000	13621000	17180000	18329000	7402300	7178900	10550000	13300000	1	1	1.39	1.87	2.36	2.52	1.02	0.99	1.45	1.83	7282800	7316100	10149000	13621000	17180000	18329000	7402300	7178900	10550000	13300000	1	1	1.39	1.87	2.36	2.52	1.02	0.99	1.45	1.83	57	8	8	Carbamidomethylation; TMT10plex; Oxidation (M); Deamidation (NQ); SILAS 15N(2)	19889
1420	5240	tr|H3BTC0|H3BTC0_HUMAN	75.12	182.93	7851500	7877600	7613000	9568300	15906000	17412000	6754200	7532900	8415400	8293600	1	1	0.97	1.22	2.03	2.22	0.86	0.96	1.07	1.06	7851500	7877600	7613000	9568300	15906000	17412000	6754200	7532900	8415400	8293600	1	1	0.97	1.22	2.03	2.22	0.86	0.96	1.07	1.06	29	8	8	TMT10plex	33878
1420	5244	Q15287|RNPS1_HUMAN	75.12	182.93	7851500	7877600	7613000	9568300	15906000	17412000	6754200	7532900	8415400	8293600	1	1	0.97	1.22	2.03	2.22	0.86	0.96	1.07	1.06	7851500	7877600	7613000	9568300	15906000	17412000	6754200	7532900	8415400	8293600	1	1	0.97	1.22	2.03	2.22	0.86	0.96	1.07	1.06	29	8	8	TMT10plex	34208
1420	5246	tr|H3BMM9|H3BMM9_HUMAN	75.12	182.93	7851500	7877600	7613000	9568300	15906000	17412000	6754200	7532900	8415400	8293600	1	1	0.97	1.22	2.03	2.22	0.86	0.96	1.07	1.06	7851500	7877600	7613000	9568300	15906000	17412000	6754200	7532900	8415400	8293600	1	1	0.97	1.22	2.03	2.22	0.86	0.96	1.07	1.06	31	8	8	TMT10plex	31701
1420	5489	tr|H3BV80|H3BV80_HUMAN	75.12	182.93	7851500	7877600	7613000	9568300	15906000	17412000	6754200	7532900	8415400	8293600	1	1	0.97	1.22	2.03	2.22	0.86	0.96	1.07	1.06	7851500	7877600	7613000	9568300	15906000	17412000	6754200	7532900	8415400	8293600	1	1	0.97	1.22	2.03	2.22	0.86	0.96	1.07	1.06	42	8	8	TMT10plex	24561
2156	4156	Q9HAV4|XPO5_HUMAN	200	182.69	4719700	5510000	2210100	1876000	1499300	1348000	3460600	3081200	1705400	1937200	1	1.17	0.47	0.4	0.32	0.29	0.73	0.65	0.36	0.41	4719700	5510000	2210100	1876000	1499300	1348000	3460600	3081200	1705400	1937200	1	1.17	0.47	0.4	0.32	0.29	0.73	0.65	0.36	0.41	9	9	9	Carbamidomethylation; TMT10plex; Oxidation (M)	136311
1096	5775	P60953|CDC42_HUMAN	85.35	182.65	17335000	19134000	10423000	7534400	5873300	6866000	10028000	9664700	6638000	7522900	1	1.1	0.6	0.43	0.34	0.4	0.58	0.56	0.38	0.43	17335000	19134000	10423000	7534400	5873300	6866000	10028000	9664700	6638000	7522900	1	1.1	0.6	0.43	0.34	0.4	0.58	0.56	0.38	0.43	42	9	8	Carbamidomethylation; TMT10plex	21259
1914	2818	Q8IVT2|MISP_HUMAN	85.32	182.26	2322900	2345000	2404800	2066400	2547200	2453400	5064200	5473500	6834600	6467600	1	1.01	1.04	0.89	1.1	1.06	2.18	2.36	2.94	2.78	2322900	2345000	2404800	2066400	2547200	2453400	5064200	5473500	6834600	6467600	1	1.01	1.04	0.89	1.1	1.06	2.18	2.36	2.94	2.78	22	11	11	TMT10plex	75357
2043	4308	Q13228|SBP1_HUMAN	68	182.06	2308800	2176100	2082200	2365700	2163900	1621800	4918800	5034100	2434700	2447000	1	0.94	0.9	1.02	0.94	0.7	2.13	2.18	1.05	1.06	2308800	2176100	2082200	2365700	2163900	1621800	4918800	5034100	2434700	2447000	1	0.94	0.9	1.02	0.94	0.7	2.13	2.18	1.05	1.06	24	8	8	Carbamidomethylation; TMT10plex	52391
1807	3861	Q7Z434|MAVS_HUMAN	55.81	181.95	4861400	5170800	4203300	3948700	2933000	2922100	2549100	2638400	2484500	2221200	1	1.06	0.86	0.81	0.6	0.6	0.52	0.54	0.51	0.46	4861400	5170800	4203300	3948700	2933000	2922100	2549100	2638400	2484500	2221200	1	1.06	0.86	0.81	0.6	0.6	0.52	0.54	0.51	0.46	24	9	9	Carbamidomethylation; TMT10plex	56528
1167	3044	Q00059|TFAM_HUMAN	117.68	181.78	14420000	17105000	25476000	29091000	35004000	28313000	15796000	12791000	11875000	10059000	1	1.19	1.77	2.02	2.43	1.96	1.1	0.89	0.82	0.7	14420000	17105000	25476000	29091000	35004000	28313000	15796000	12791000	11875000	10059000	1	1.19	1.77	2.02	2.43	1.96	1.1	0.89	0.82	0.7	39	12	12	Carbamidomethylation; TMT10plex	29097
2426	6450	P52943|CRIP2_HUMAN	200	181.74	2563300	2541500	2630200	1673600	1815100	1932400	7503800	7611400	6540900	5992200	1	0.99	1.03	0.65	0.71	0.75	2.93	2.97	2.55	2.34	2563300	2541500	2630200	1673600	1815100	1932400	7503800	7611400	6540900	5992200	1	0.99	1.03	0.65	0.71	0.75	2.93	2.97	2.55	2.34	39	5	5	Carbamidomethylation; TMT10plex	22493
1913	2695	Q9UH65|SWP70_HUMAN	48.06	181.71	7483100	7563600	6670700	5482800	4175000	3681800	5586200	5573400	5263400	7037600	1	1.01	0.89	0.73	0.56	0.49	0.75	0.74	0.7	0.94	7483100	7563600	6670700	5482800	4175000	3681800	5586200	5573400	5263400	7037600	1	1.01	0.89	0.73	0.56	0.49	0.75	0.74	0.7	0.94	22	12	12	Carbamidomethylation; TMT10plex	68998
2427	3710	Q7Z5K2|WAPL_HUMAN	54.87	181.22	4858800	4834800	3266100	3338600	2314400	2212100	3850800	3727000	2897600	3089900	1	1	0.67	0.69	0.48	0.46	0.79	0.77	0.6	0.64	4858800	4834800	3266100	3338600	2314400	2212100	3850800	3727000	2897600	3089900	1	1	0.67	0.69	0.48	0.46	0.79	0.77	0.6	0.64	9	9	9	Carbamidomethylation; TMT10plex	132945
1705	4938	tr|A0A494C165|A0A494C165_HUMAN	81.27	180.91	4546600	4430400	3856900	3363400	2258900	2489100	2768500	2588600	1989900	2121300	1	0.97	0.85	0.74	0.5	0.55	0.61	0.57	0.44	0.47	4546600	4430400	3856900	3363400	2258900	2489100	2768500	2588600	1989900	2121300	1	0.97	0.85	0.74	0.5	0.55	0.61	0.57	0.44	0.47	15	7	7	Carbamidomethylation; TMT10plex; Deamidation (NQ)	57722
1705	4956	P12955|PEPD_HUMAN	81.27	180.91	4546600	4430400	3856900	3363400	2258900	2489100	2768500	2588600	1989900	2121300	1	0.97	0.85	0.74	0.5	0.55	0.61	0.57	0.44	0.47	4546600	4430400	3856900	3363400	2258900	2489100	2768500	2588600	1989900	2121300	1	0.97	0.85	0.74	0.5	0.55	0.61	0.57	0.44	0.47	16	7	7	Carbamidomethylation; TMT10plex; Deamidation (NQ)	54548
1705	4954	tr|K7ES25|K7ES25_HUMAN	81.27	180.91	4546600	4430400	3856900	3363400	2258900	2489100	2768500	2588600	1989900	2121300	1	0.97	0.85	0.74	0.5	0.55	0.61	0.57	0.44	0.47	4546600	4430400	3856900	3363400	2258900	2489100	2768500	2588600	1989900	2121300	1	0.97	0.85	0.74	0.5	0.55	0.61	0.57	0.44	0.47	16	7	7	Carbamidomethylation; TMT10plex; Deamidation (NQ)	56525
969	4306	P61313|RL15_HUMAN	200	180.85	31116000	42969000	12712000	11454000	8914300	10141000	28154000	27618000	17149000	13623000	1	1.38	0.41	0.37	0.29	0.33	0.9	0.89	0.55	0.44	31116000	42969000	12712000	11454000	8914300	10141000	28154000	27618000	17149000	13623000	1	1.38	0.41	0.37	0.29	0.33	0.9	0.89	0.55	0.44	40	9	9	TMT10plex	24146
969	4829	tr|A0A2R8YEM3|A0A2R8YEM3_HUMAN	200	180.85	31116000	42969000	12712000	11454000	8914300	10141000	28154000	27618000	17149000	13623000	1	1.38	0.41	0.37	0.29	0.33	0.9	0.89	0.55	0.44	31116000	42969000	12712000	11454000	8914300	10141000	28154000	27618000	17149000	13623000	1	1.38	0.41	0.37	0.29	0.33	0.9	0.89	0.55	0.44	48	9	9	TMT10plex	19968
969	4833	tr|E7EQV9|E7EQV9_HUMAN	200	180.85	31116000	42969000	12712000	11454000	8914300	10141000	28154000	27618000	17149000	13623000	1	1.38	0.41	0.37	0.29	0.33	0.9	0.89	0.55	0.44	31116000	42969000	12712000	11454000	8914300	10141000	28154000	27618000	17149000	13623000	1	1.38	0.41	0.37	0.29	0.33	0.9	0.89	0.55	0.44	47	9	9	TMT10plex	20510
2131	4422	tr|A0A384DVU0|A0A384DVU0_HUMAN	94.44	180.8	4696400	5004800	3173700	2723300	2128500	2033300	3021000	2943200	2374100	2816200	1	1.07	0.68	0.58	0.45	0.43	0.64	0.63	0.51	0.6	4696400	5004800	3173700	2723300	2128500	2033300	3021000	2943200	2374100	2816200	1	1.07	0.68	0.58	0.45	0.43	0.64	0.63	0.51	0.6	7	9	9	Carbamidomethylation; TMT10plex	149923
2131	4424	Q8IY17|PLPL6_HUMAN	94.44	180.8	4696400	5004800	3173700	2723300	2128500	2033300	3021000	2943200	2374100	2816200	1	1.07	0.68	0.58	0.45	0.43	0.64	0.63	0.51	0.6	4696400	5004800	3173700	2723300	2128500	2033300	3021000	2943200	2374100	2816200	1	1.07	0.68	0.58	0.45	0.43	0.64	0.63	0.51	0.6	7	9	9	Carbamidomethylation; TMT10plex	150953
1646	5591	tr|A0A0A0MSV9|A0A0A0MSV9_HUMAN	126.22	180.79	8844100	8716200	6854400	3991700	2845400	3075300	5018600	5122100	3884800	3832900	1	0.99	0.78	0.45	0.32	0.35	0.57	0.58	0.44	0.43	8844100	8716200	6854400	3991700	2845400	3075300	5018600	5122100	3884800	3832900	1	0.99	0.78	0.45	0.32	0.35	0.57	0.58	0.44	0.43	21	8	8	Carbamidomethylation; TMT10plex	53888
1646	5744	O15533|TPSN_HUMAN	126.22	180.79	8844100	8716200	6854400	3991700	2845400	3075300	5018600	5122100	3884800	3832900	1	0.99	0.78	0.45	0.32	0.35	0.57	0.58	0.44	0.43	8844100	8716200	6854400	3991700	2845400	3075300	5018600	5122100	3884800	3832900	1	0.99	0.78	0.45	0.32	0.35	0.57	0.58	0.44	0.43	23	8	8	Carbamidomethylation; TMT10plex	47626
1646	5743	tr|A0A0G2JKZ1|A0A0G2JKZ1_HUMAN	126.22	180.79	8844100	8716200	6854400	3991700	2845400	3075300	5018600	5122100	3884800	3832900	1	0.99	0.78	0.45	0.32	0.35	0.57	0.58	0.44	0.43	8844100	8716200	6854400	3991700	2845400	3075300	5018600	5122100	3884800	3832900	1	0.99	0.78	0.45	0.32	0.35	0.57	0.58	0.44	0.43	23	8	8	Carbamidomethylation; TMT10plex	47607
1646	5745	tr|A0A0G2JH37|A0A0G2JH37_HUMAN	126.22	180.79	8844100	8716200	6854400	3991700	2845400	3075300	5018600	5122100	3884800	3832900	1	0.99	0.78	0.45	0.32	0.35	0.57	0.58	0.44	0.43	8844100	8716200	6854400	3991700	2845400	3075300	5018600	5122100	3884800	3832900	1	0.99	0.78	0.45	0.32	0.35	0.57	0.58	0.44	0.43	22	8	8	Carbamidomethylation; TMT10plex	49547
1646	5746	tr|A2AB90|A2AB90_HUMAN	126.22	180.79	8844100	8716200	6854400	3991700	2845400	3075300	5018600	5122100	3884800	3832900	1	0.99	0.78	0.45	0.32	0.35	0.57	0.58	0.44	0.43	8844100	8716200	6854400	3991700	2845400	3075300	5018600	5122100	3884800	3832900	1	0.99	0.78	0.45	0.32	0.35	0.57	0.58	0.44	0.43	22	8	8	Carbamidomethylation; TMT10plex	49492
1794	2726	Q9H2M9|RBGPR_HUMAN	73.49	180.64	4964000	5185100	3314100	2992200	2456700	2124400	4249400	4400400	2560300	2808200	1	1.04	0.67	0.6	0.49	0.43	0.86	0.89	0.52	0.57	4964000	5185100	3314100	2992200	2456700	2124400	4249400	4400400	2560300	2808200	1	1.04	0.67	0.6	0.49	0.43	0.86	0.89	0.52	0.57	10	12	12	Carbamidomethylation; TMT10plex; Deamidation (NQ)	155984
830	7096	P35268|RL22_HUMAN	117.63	180.17	14937000	13229000	20708000	19101000	18466000	23193000	20752000	20857000	35180000	23654000	1	0.89	1.39	1.28	1.24	1.55	1.39	1.4	2.36	1.58	14937000	13229000	20708000	19101000	18466000	23193000	20752000	20857000	35180000	23654000	1	0.89	1.39	1.28	1.24	1.55	1.39	1.4	2.36	1.58	60	9	9	Carbamidomethylation; TMT10plex; Oxidation (M)	14787
916	4768	P61026|RAB10_HUMAN	200	180.13	8555100	10563000	5335800	3177100	3089500	2812200	6920600	6002700	3070500	3016900	1	1.23	0.62	0.37	0.36	0.33	0.81	0.7	0.36	0.35	8555100	10563000	5335800	3177100	3089500	2812200	6920600	6002700	3070500	3016900	1	1.23	0.62	0.37	0.36	0.33	0.81	0.7	0.36	0.35	29	9	5	TMT10plex	22541
1922	3644	Q92542|NICA_HUMAN	120.89	180.12	8596700	9736900	5525100	3841300	4104600	3604200	5637800	5570600	4267700	5120800	1	1.13	0.64	0.45	0.48	0.42	0.66	0.65	0.5	0.6	8596700	9736900	5525100	3841300	4104600	3604200	5637800	5570600	4267700	5120800	1	1.13	0.64	0.45	0.48	0.42	0.66	0.65	0.5	0.6	16	9	9	Carbamidomethylation; TMT10plex	78411
2207	4386	Q8TC12|RDH11_HUMAN	118.26	180.06	11036000	12996000	6702200	5617200	4653200	4771200	7235000	6744000	4507500	4276800	1	1.18	0.61	0.51	0.42	0.43	0.66	0.61	0.41	0.39	11036000	12996000	6702200	5617200	4653200	4771200	7235000	6744000	4507500	4276800	1	1.18	0.61	0.51	0.42	0.43	0.66	0.61	0.41	0.39	33	8	8	Carbamidomethylation; TMT10plex	35386
1772	3636	P28482|MK01_HUMAN	69.06	179.92	7824700	7295400	6291800	5514200	3439400	3556500	5741000	5759900	5100800	6219200	1	0.93	0.8	0.7	0.44	0.45	0.73	0.74	0.65	0.79	7824700	7295400	6291800	5514200	3439400	3556500	5741000	5759900	5100800	6219200	1	0.93	0.8	0.7	0.44	0.45	0.73	0.74	0.65	0.79	18	10	6	TMT10plex	41390
1472	2312	Q92797|SYMPK_HUMAN	80.77	179.62	9761700	10140000	6009400	5333100	3917500	3722800	6448000	6364800	3897900	4223800	1	1.04	0.62	0.55	0.4	0.38	0.66	0.65	0.4	0.43	9761700	10140000	6009400	5333100	3917500	3722800	6448000	6364800	3897900	4223800	1	1.04	0.62	0.55	0.4	0.38	0.66	0.65	0.4	0.43	16	14	14	Carbamidomethylation; TMT10plex	141148
2573	4314	Q02952|AKA12_HUMAN	73.18	179.6	1086000	1143400	849330	1402300	977810	1120700	1645200	1498000	2220000	2151000	1	1.05	0.78	1.29	0.9	1.03	1.51	1.38	2.04	1.98	1086000	1143400	849330	1402300	977810	1120700	1645200	1498000	2220000	2151000	1	1.05	0.78	1.29	0.9	1.03	1.51	1.38	2.04	1.98	8	7	7	Carbamidomethylation; TMT10plex	191480
1747	3511	tr|E9PFR3|E9PFR3_HUMAN	113.79	179.57	5455300	5385100	3665900	2229100	1864100	1645100	2874500	2772900	2101700	2320200	1	0.99	0.67	0.41	0.34	0.3	0.53	0.51	0.39	0.43	5455300	5385100	3665900	2229100	1864100	1645100	2874500	2772900	2101700	2320200	1	0.99	0.67	0.41	0.34	0.3	0.53	0.51	0.39	0.43	14	11	8	TMT10plex	69117
1747	3512	Q14738|2A5D_HUMAN	113.79	179.57	5455300	5385100	3665900	2229100	1864100	1645100	2874500	2772900	2101700	2320200	1	0.99	0.67	0.41	0.34	0.3	0.53	0.51	0.39	0.43	5455300	5385100	3665900	2229100	1864100	1645100	2874500	2772900	2101700	2320200	1	0.99	0.67	0.41	0.34	0.3	0.53	0.51	0.39	0.43	14	11	8	TMT10plex	69992
1693	4274	tr|A0A3B3ITU8|A0A3B3ITU8_HUMAN	121.47	179.53	790610	765740	601420	560450	545970	575260	2236100	1985800	954870	839320	1	0.97	0.76	0.71	0.69	0.73	2.83	2.51	1.21	1.06	790610	765740	601420	560450	545970	575260	2236100	1985800	954870	839320	1	0.97	0.76	0.71	0.69	0.73	2.83	2.51	1.21	1.06	2	12	4	Carbamidomethylation; TMT10plex	312290
1693	4278	tr|A0A3B3IU04|A0A3B3IU04_HUMAN	121.47	179.53	790610	765740	601420	560450	545970	575260	2236100	1985800	954870	839320	1	0.97	0.76	0.71	0.69	0.73	2.83	2.51	1.21	1.06	790610	765740	601420	560450	545970	575260	2236100	1985800	954870	839320	1	0.97	0.76	0.71	0.69	0.73	2.83	2.51	1.21	1.06	2	12	4	Carbamidomethylation; TMT10plex	312900
1693	4279	tr|A0A3F2YNW8|A0A3F2YNW8_HUMAN	121.47	179.53	790610	765740	601420	560450	545970	575260	2236100	1985800	954870	839320	1	0.97	0.76	0.71	0.69	0.73	2.83	2.51	1.21	1.06	790610	765740	601420	560450	545970	575260	2236100	1985800	954870	839320	1	0.97	0.76	0.71	0.69	0.73	2.83	2.51	1.21	1.06	2	12	4	Carbamidomethylation; TMT10plex	313028
1693	4280	Q14643|ITPR1_HUMAN	121.47	179.53	790610	765740	601420	560450	545970	575260	2236100	1985800	954870	839320	1	0.97	0.76	0.71	0.69	0.73	2.83	2.51	1.21	1.06	790610	765740	601420	560450	545970	575260	2236100	1985800	954870	839320	1	0.97	0.76	0.71	0.69	0.73	2.83	2.51	1.21	1.06	2	12	4	Carbamidomethylation; TMT10plex	313928
1224	2489	O43854|EDIL3_HUMAN	200	179.13	13266000	13899000	13299000	5943300	5402400	4893100	11536000	11028000	37247000	33529000	1	1.05	1	0.45	0.41	0.37	0.87	0.83	2.81	2.53	13266000	13899000	13299000	5943300	5402400	4893100	11536000	11028000	37247000	33529000	1	1.05	1	0.45	0.41	0.37	0.87	0.83	2.81	2.53	30	14	14	Carbamidomethylation; TMT10plex	53765
981	2917	Q7L1Q6|BZW1_HUMAN	70.62	179.13	17824000	19985000	16445000	15057000	12721000	11042000	36317000	30190000	16409000	17489000	1	1.12	0.92	0.84	0.71	0.62	2.04	1.69	0.92	0.98	17824000	19985000	16445000	15057000	12721000	11042000	36317000	30190000	16409000	17489000	1	1.12	0.92	0.84	0.71	0.62	2.04	1.69	0.92	0.98	35	20	17	Carbamidomethylation; TMT10plex	48043
1931	4360	tr|E9PF19|E9PF19_HUMAN	54.99	179.12	9246100	8406000	7112200	5582100	4650900	4501800	8555000	8462500	4926200	6104500	1	0.91	0.77	0.6	0.5	0.49	0.93	0.92	0.53	0.66	9246100	8406000	7112200	5582100	4650900	4501800	8555000	8462500	4926200	6104500	1	0.91	0.77	0.6	0.5	0.49	0.93	0.92	0.53	0.66	24	9	9	Carbamidomethylation; TMT10plex; Deamidation (NQ); SILAS 15N(2)	45935
1931	4364	Q9Y4P3|TBL2_HUMAN	54.99	179.12	9246100	8406000	7112200	5582100	4650900	4501800	8555000	8462500	4926200	6104500	1	0.91	0.77	0.6	0.5	0.49	0.93	0.92	0.53	0.66	9246100	8406000	7112200	5582100	4650900	4501800	8555000	8462500	4926200	6104500	1	0.91	0.77	0.6	0.5	0.49	0.93	0.92	0.53	0.66	22	9	9	Carbamidomethylation; TMT10plex; Deamidation (NQ); SILAS 15N(2)	49798
1733	3782	tr|A0A3B3ISQ4|A0A3B3ISQ4_HUMAN	200	179.1	7728100	7726500	3895700	2378200	1760200	1768200	2775100	2750200	2261700	2134700	1	1	0.5	0.31	0.23	0.23	0.36	0.36	0.29	0.28	7728100	7726500	3895700	2378200	1760200	1768200	2775100	2750200	2261700	2134700	1	1	0.5	0.31	0.23	0.23	0.36	0.36	0.29	0.28	16	9	9	Carbamidomethylation; TMT10plex	88064
1733	3786	Q9H6S3|ES8L2_HUMAN	200	179.1	7728100	7726500	3895700	2378200	1760200	1768200	2775100	2750200	2261700	2134700	1	1	0.5	0.31	0.23	0.23	0.36	0.36	0.29	0.28	7728100	7726500	3895700	2378200	1760200	1768200	2775100	2750200	2261700	2134700	1	1	0.5	0.31	0.23	0.23	0.36	0.36	0.29	0.28	17	9	9	Carbamidomethylation; TMT10plex	80621
1671	3851	tr|E9PEP6|E9PEP6_HUMAN	136.4	178.92	10243000	12218000	5636200	4541700	3597700	3866200	4299300	4284500	3558500	3456600	1	1.19	0.55	0.44	0.35	0.38	0.42	0.42	0.35	0.34	10243000	12218000	5636200	4541700	3597700	3866200	4299300	4284500	3558500	3456600	1	1.19	0.55	0.44	0.35	0.38	0.42	0.42	0.35	0.34	17	11	11	TMT10plex; Deamidation (NQ)	101297
1671	3852	O14786|NRP1_HUMAN	136.4	178.92	10243000	12218000	5636200	4541700	3597700	3866200	4299300	4284500	3558500	3456600	1	1.19	0.55	0.44	0.35	0.38	0.42	0.42	0.35	0.34	10243000	12218000	5636200	4541700	3597700	3866200	4299300	4284500	3558500	3456600	1	1.19	0.55	0.44	0.35	0.38	0.42	0.42	0.35	0.34	17	11	11	TMT10plex; Deamidation (NQ)	103134
1777	8176	P62330|ARF6_HUMAN	200	178.89	10710000	11734000	8982800	5524100	4538400	3472300	5297500	5385100	3519700	4724700	1	1.1	0.84	0.52	0.42	0.32	0.49	0.5	0.33	0.44	10710000	11734000	8982800	5524100	4538400	3472300	5297500	5385100	3519700	4724700	1	1.1	0.84	0.52	0.42	0.32	0.49	0.5	0.33	0.44	40	6	6	TMT10plex	20082
1947	4229	O15269|SPTC1_HUMAN	200	178.88	8856200	10729000	3567400	3350600	2629400	2417500	4185900	3766700	2432000	2423900	1	1.21	0.4	0.38	0.3	0.27	0.47	0.43	0.27	0.27	8856200	10729000	3567400	3350600	2629400	2417500	4185900	3766700	2432000	2423900	1	1.21	0.4	0.38	0.3	0.27	0.47	0.43	0.27	0.27	19	9	9	Carbamidomethylation; TMT10plex	52744
1711	2691	O75116|ROCK2_HUMAN	53.7	178.67	6301000	6347300	3973200	2856400	2419200	2812400	6042300	5500200	3308700	3226700	1	1.01	0.63	0.45	0.38	0.45	0.96	0.87	0.53	0.51	6301000	6347300	3973200	2856400	2419200	2812400	6042300	5500200	3308700	3226700	1	1.01	0.63	0.45	0.38	0.45	0.96	0.87	0.53	0.51	11	15	12	TMT10plex	160899
1750	4114	Q8NF37|PCAT1_HUMAN	130.2	178.45	8033900	8434000	4937300	3701400	2574900	2660000	7094800	6697000	4245000	4179600	1	1.05	0.61	0.46	0.32	0.33	0.88	0.83	0.53	0.52	8033900	8434000	4937300	3701400	2574900	2660000	7094800	6697000	4245000	4179600	1	1.05	0.61	0.46	0.32	0.33	0.88	0.83	0.53	0.52	21	10	10	Carbamidomethylation; TMT10plex	59151
2577	5669	Q9NSY1|BMP2K_HUMAN	120.01	178.39	2915300	2931400	1799600	2022900	1632100	1601900	1160200	1167200	1055100	991570	1	1.01	0.62	0.69	0.56	0.55	0.4	0.4	0.36	0.34	2915300	2931400	1799600	2022900	1632100	1601900	1160200	1167200	1055100	991570	1	1.01	0.62	0.69	0.56	0.55	0.4	0.4	0.36	0.34	9	6	6	Carbamidomethylation; TMT10plex	129171
2045	4304	P50281|MMP14_HUMAN	148.75	178.34	9449200	10405000	6926500	4327600	3397700	3111100	3235900	3235200	3345300	3521100	1	1.1	0.73	0.46	0.36	0.33	0.34	0.34	0.35	0.37	9449200	10405000	6926500	4327600	3397700	3111100	3235900	3235200	3345300	3521100	1	1.1	0.73	0.46	0.36	0.33	0.34	0.34	0.35	0.37	16	9	9	Carbamidomethylation; TMT10plex	65894
2396	5329	Q9P206|K1522_HUMAN	110.88	178.02	1161100	1284900	832930	700090	574480	457500	1344100	1301200	819350	987250	1	1.11	0.72	0.6	0.49	0.39	1.16	1.12	0.71	0.85	1161100	1284900	832930	700090	574480	457500	1344100	1301200	819350	987250	1	1.11	0.72	0.6	0.49	0.39	1.16	1.12	0.71	0.85	10	7	7	TMT10plex	107095
2564	7111	Q15165|PON2_HUMAN	97.44	177.84	1751400	1662600	1592100	1545500	1763800	1574900	4284200	4321500	3789700	3881100	1	0.95	0.91	0.88	1.01	0.9	2.45	2.47	2.16	2.22	1751400	1662600	1592100	1545500	1763800	1574900	4284200	4321500	3789700	3881100	1	0.95	0.91	0.88	1.01	0.9	2.45	2.47	2.16	2.22	22	5	5	Carbamidomethylation; TMT10plex	39381
2564	7112	tr|A0A0J9YXF2|A0A0J9YXF2_HUMAN	97.44	177.84	1751400	1662600	1592100	1545500	1763800	1574900	4284200	4321500	3789700	3881100	1	0.95	0.91	0.88	1.01	0.9	2.45	2.47	2.16	2.22	1751400	1662600	1592100	1545500	1763800	1574900	4284200	4321500	3789700	3881100	1	0.95	0.91	0.88	1.01	0.9	2.45	2.47	2.16	2.22	21	5	5	Carbamidomethylation; TMT10plex	41527
2273	4534	P12259|FA5_HUMAN	200	177.6	2347600	2544600	2304700	5903900	9382100	10258000	3809100	3724100	12391000	12042000	1	1.08	0.98	2.51	4	4.37	1.62	1.59	5.28	5.13	2347600	2544600	2304700	5903900	9382100	10258000	3809100	3724100	12391000	12042000	1	1.08	0.98	2.51	4	4.37	1.62	1.59	5.28	5.13	4	8	8	TMT10plex	251701
2273	4536	tr|A0A0A0MRJ7|A0A0A0MRJ7_HUMAN	200	177.6	2347600	2544600	2304700	5903900	9382100	10258000	3809100	3724100	12391000	12042000	1	1.08	0.98	2.51	4	4.37	1.62	1.59	5.28	5.13	2347600	2544600	2304700	5903900	9382100	10258000	3809100	3724100	12391000	12042000	1	1.08	0.98	2.51	4	4.37	1.62	1.59	5.28	5.13	4	8	8	TMT10plex	252234
1905	2849	O14672|ADA10_HUMAN	200	177.45	6690700	7933400	3234400	2477300	2326900	2419200	2730100	2879800	1959500	2139500	1	1.19	0.48	0.37	0.35	0.36	0.41	0.43	0.29	0.32	6690700	7933400	3234400	2477300	2326900	2419200	2730100	2879800	1959500	2139500	1	1.19	0.48	0.37	0.35	0.36	0.41	0.43	0.29	0.32	16	10	10	Carbamidomethylation; TMT10plex	84142
1129	5885	P47813|IF1AX_HUMAN	112.87	177.17	15022000	14448000	21865000	18007000	11135000	12059000	21732000	22800000	36435000	26858000	1	0.96	1.46	1.2	0.74	0.8	1.45	1.52	2.43	1.79	15022000	14448000	21865000	18007000	11135000	12059000	21732000	22800000	36435000	26858000	1	0.96	1.46	1.2	0.74	0.8	1.45	1.52	2.43	1.79	70	9	9	Carbamidomethylation; TMT10plex; Deamidation (NQ)	16460
881	5935	P61006|RAB8A_HUMAN	118.52	176.96	1495800	2112400	1143100	794580	662300	622170	1341800	1360700	616820	726180	1	1.41	0.76	0.53	0.44	0.42	0.9	0.91	0.41	0.49	1495800	2112400	1143100	794580	662300	622170	1341800	1360700	616820	726180	1	1.41	0.76	0.53	0.44	0.42	0.9	0.91	0.41	0.49	17	8	3	TMT10plex	23668
2651	5091	Q3KQV9|UAP1L_HUMAN	131.53	176.85	3135900	3062700	2421300	1555100	1110600	1019400	1949200	1841400	1775600	1477800	1	0.98	0.77	0.5	0.35	0.33	0.62	0.59	0.57	0.47	3135900	3062700	2421300	1555100	1110600	1019400	1949200	1841400	1775600	1477800	1	0.98	0.77	0.5	0.35	0.33	0.62	0.59	0.57	0.47	21	7	6	Carbamidomethylation; TMT10plex	57030
1790	5215	tr|E9PHZ5|E9PHZ5_HUMAN	106.6	176.84	8405000	6953200	8760300	6098600	4536300	4455400	3706700	3580300	3560600	2942400	1	0.83	1.04	0.73	0.54	0.53	0.44	0.43	0.42	0.35	8405000	6953200	8760300	6098600	4536300	4455400	3706700	3580300	3560600	2942400	1	0.83	1.04	0.73	0.54	0.53	0.44	0.43	0.42	0.35	15	8	5	Carbamidomethylation; TMT10plex	41296
1790	5237	P07858|CATB_HUMAN	106.6	176.84	8405000	6953200	8760300	6098600	4536300	4455400	3706700	3580300	3560600	2942400	1	0.83	1.04	0.73	0.54	0.53	0.44	0.43	0.42	0.35	8405000	6953200	8760300	6098600	4536300	4455400	3706700	3580300	3560600	2942400	1	0.83	1.04	0.73	0.54	0.53	0.44	0.43	0.42	0.35	17	8	5	Carbamidomethylation; TMT10plex	37822
1790	5923	tr|A0A7I2V440|A0A7I2V440_HUMAN	106.6	176.84	8405000	6953200	8760300	6098600	4536300	4455400	3706700	3580300	3560600	2942400	1	0.83	1.04	0.73	0.54	0.53	0.44	0.43	0.42	0.35	8405000	6953200	8760300	6098600	4536300	4455400	3706700	3580300	3560600	2942400	1	0.83	1.04	0.73	0.54	0.53	0.44	0.43	0.42	0.35	16	8	5	Carbamidomethylation; TMT10plex	39702
1637	3056	Q9NTJ5|SAC1_HUMAN	131.4	176.8	11645000	13174000	6585100	5995800	5016700	4962900	6832400	6606400	4130300	4799100	1	1.13	0.57	0.51	0.43	0.43	0.59	0.57	0.35	0.41	11645000	13174000	6585100	5995800	5016700	4962900	6832400	6606400	4130300	4799100	1	1.13	0.57	0.51	0.43	0.43	0.59	0.57	0.35	0.41	23	13	13	Carbamidomethylation; TMT10plex	66967
1637	3062	tr|A0A5F9ZHN7|A0A5F9ZHN7_HUMAN	131.4	176.8	11645000	13174000	6585100	5995800	5016700	4962900	6832400	6606400	4130300	4799100	1	1.13	0.57	0.51	0.43	0.43	0.59	0.57	0.35	0.41	11645000	13174000	6585100	5995800	5016700	4962900	6832400	6606400	4130300	4799100	1	1.13	0.57	0.51	0.43	0.43	0.59	0.57	0.35	0.41	22	13	13	Carbamidomethylation; TMT10plex	69479
1475	3585	tr|A8MQ02|A8MQ02_HUMAN	66.28	176.67	8057000	7988000	5949800	5724100	4150600	4700800	3521400	3543800	3530500	3908200	1	0.99	0.74	0.71	0.52	0.58	0.44	0.44	0.44	0.49	8057000	7988000	5949800	5724100	4150600	4700800	3521400	3543800	3530500	3908200	1	0.99	0.74	0.71	0.52	0.58	0.44	0.44	0.44	0.49	9	13	13	Carbamidomethylation; TMT10plex	201804
1475	3591	tr|J3KN01|J3KN01_HUMAN	66.28	176.67	8057000	7988000	5949800	5724100	4150600	4700800	3521400	3543800	3530500	3908200	1	0.99	0.74	0.71	0.52	0.58	0.44	0.44	0.44	0.49	8057000	7988000	5949800	5724100	4150600	4700800	3521400	3543800	3530500	3908200	1	0.99	0.74	0.71	0.52	0.58	0.44	0.44	0.44	0.49	8	13	13	Carbamidomethylation; TMT10plex	205643
1475	3595	P55196|AFAD_HUMAN	66.28	176.67	8057000	7988000	5949800	5724100	4150600	4700800	3521400	3543800	3530500	3908200	1	0.99	0.74	0.71	0.52	0.58	0.44	0.44	0.44	0.49	8057000	7988000	5949800	5724100	4150600	4700800	3521400	3543800	3530500	3908200	1	0.99	0.74	0.71	0.52	0.58	0.44	0.44	0.44	0.49	8	13	13	Carbamidomethylation; TMT10plex	206803
1475	3597	tr|A0A804HJ20|A0A804HJ20_HUMAN	66.28	176.67	8057000	7988000	5949800	5724100	4150600	4700800	3521400	3543800	3530500	3908200	1	0.99	0.74	0.71	0.52	0.58	0.44	0.44	0.44	0.49	8057000	7988000	5949800	5724100	4150600	4700800	3521400	3543800	3530500	3908200	1	0.99	0.74	0.71	0.52	0.58	0.44	0.44	0.44	0.49	8	13	13	Carbamidomethylation; TMT10plex	207616
1598	6482	P15328|FOLR1_HUMAN	200	176.65	6487200	6658600	4935600	5291000	4827900	2780700	23108000	23951000	14848000	13033000	1	1.03	0.76	0.82	0.74	0.43	3.56	3.69	2.29	2.01	6487200	6658600	4935600	5291000	4827900	2780700	23108000	23951000	14848000	13033000	1	1.03	0.76	0.82	0.74	0.43	3.56	3.69	2.29	2.01	37	10	10	Carbamidomethylation; TMT10plex	29819
1925	3465	Q16706|MA2A1_HUMAN	78.8	176.58	6660500	7522400	4498800	3574800	3014200	3203800	4008700	4182000	3307300	3976500	1	1.13	0.68	0.54	0.45	0.48	0.6	0.63	0.5	0.6	6660500	7522400	4498800	3574800	3014200	3203800	4008700	4182000	3307300	3976500	1	1.13	0.68	0.54	0.45	0.48	0.6	0.63	0.5	0.6	10	10	10	Carbamidomethylation; TMT10plex	131140
2250	6972	Q15427|SF3B4_HUMAN	153.52	176.57	6457200	5565300	9034500	13023000	13568000	17246000	6825600	7939400	7804500	6960000	1	0.86	1.4	2.02	2.1	2.67	1.06	1.23	1.21	1.08	6457200	5565300	9034500	13023000	13568000	17246000	6825600	7939400	7804500	6960000	1	0.86	1.4	2.02	2.1	2.67	1.06	1.23	1.21	1.08	21	6	6	TMT10plex	44386
1282	4358	tr|A0A0C4DG44|A0A0C4DG44_HUMAN	58.77	176.51	5680600	5780900	7656800	8752700	12518000	12576000	7062800	6795500	6345100	6424700	1	1.02	1.35	1.54	2.2	2.21	1.24	1.2	1.12	1.13	5680600	5780900	7656800	8752700	12518000	12576000	7062800	6795500	6345100	6424700	1	1.02	1.35	1.54	2.2	2.21	1.24	1.2	1.12	1.13	30	11	9	TMT10plex; Deamidation (NQ)	45113
1282	4359	O43464|HTRA2_HUMAN	58.77	176.51	5680600	5780900	7656800	8752700	12518000	12576000	7062800	6795500	6345100	6424700	1	1.02	1.35	1.54	2.2	2.21	1.24	1.2	1.12	1.13	5680600	5780900	7656800	8752700	12518000	12576000	7062800	6795500	6345100	6424700	1	1.02	1.35	1.54	2.2	2.21	1.24	1.2	1.12	1.13	27	11	9	TMT10plex; Deamidation (NQ)	48841
1902	3218	tr|A0A5F9ZI63|A0A5F9ZI63_HUMAN	47.53	176.24	3655900	3847500	2929900	2913400	2416100	2409800	2507100	2311800	1804100	2214300	1	1.05	0.8	0.8	0.66	0.66	0.69	0.63	0.49	0.61	3655900	3847500	2929900	2913400	2416100	2409800	2507100	2311800	1804100	2214300	1	1.05	0.8	0.8	0.66	0.66	0.69	0.63	0.49	0.61	23	11	11	Carbamidomethylation; TMT10plex	56295
2281	5384	P10909|CLUS_HUMAN	93.87	176.15	1816000	1881800	2089200	1787100	1976600	1932800	4245400	4324300	4880900	4584400	1	1.04	1.15	0.98	1.09	1.06	2.34	2.38	2.69	2.52	1816000	1881800	2089200	1787100	1976600	1932800	4245400	4324300	4880900	4584400	1	1.04	1.15	0.98	1.09	1.06	2.34	2.38	2.69	2.52	18	6	6	Carbamidomethylation; TMT10plex	52495
1857	3327	P48449|LSS_HUMAN	109.9	175.89	7626200	7753800	5017400	2969700	2748700	2558200	5092000	5003400	3988200	4559700	1	1.02	0.66	0.39	0.36	0.34	0.67	0.66	0.52	0.6	7626200	7753800	5017400	2969700	2748700	2558200	5092000	5003400	3988200	4559700	1	1.02	0.66	0.39	0.36	0.34	0.67	0.66	0.52	0.6	17	10	10	Carbamidomethylation; TMT10plex	83309
1822	4190	Q08209|PP2BA_HUMAN	86.35	175.69	11556000	11256000	9475500	6410200	6094700	4870200	10105000	9792800	6365700	5333200	1	0.97	0.82	0.55	0.53	0.42	0.87	0.85	0.55	0.46	11556000	11256000	9475500	6410200	6094700	4870200	10105000	9792800	6365700	5333200	1	0.97	0.82	0.55	0.53	0.42	0.87	0.85	0.55	0.46	15	8	7	TMT10plex	58688
1819	3231	Q96S55|WRIP1_HUMAN	68.78	175.65	5441200	5133100	3928400	2580300	4704800	2144300	3322200	3126100	2662100	2860800	1	0.94	0.72	0.47	0.86	0.39	0.61	0.57	0.49	0.53	5441200	5133100	3928400	2580300	4704800	2144300	3322200	3126100	2662100	2860800	1	0.94	0.72	0.47	0.86	0.39	0.61	0.57	0.49	0.53	21	14	14	TMT10plex	72133
2264	4965	tr|G3V5X4|G3V5X4_HUMAN	156.53	175.45	2040000	2330200	1328900	1076900	912240	722550	1507600	1429900	1058200	1106300	1	1.14	0.65	0.53	0.45	0.35	0.74	0.7	0.52	0.54	2040000	2330200	1328900	1076900	912240	722550	1507600	1429900	1058200	1106300	1	1.14	0.65	0.53	0.45	0.35	0.74	0.7	0.52	0.54	1	9	8	Carbamidomethylation; TMT10plex	787736
2264	4966	tr|A0A0A0MRE3|A0A0A0MRE3_HUMAN	156.53	175.45	2040000	2330200	1328900	1076900	912240	722550	1507600	1429900	1058200	1106300	1	1.14	0.65	0.53	0.45	0.35	0.74	0.7	0.52	0.54	2040000	2330200	1328900	1076900	912240	722550	1507600	1429900	1058200	1106300	1	1.14	0.65	0.53	0.45	0.35	0.74	0.7	0.52	0.54	1	9	8	Carbamidomethylation; TMT10plex	788380
2264	4980	Q8WXH0|SYNE2_HUMAN	156.53	175.45	2040000	2330200	1328900	1076900	912240	722550	1507600	1429900	1058200	1106300	1	1.14	0.65	0.53	0.45	0.35	0.74	0.7	0.52	0.54	2040000	2330200	1328900	1076900	912240	722550	1507600	1429900	1058200	1106300	1	1.14	0.65	0.53	0.45	0.35	0.74	0.7	0.52	0.54	1	9	8	Carbamidomethylation; TMT10plex	796457
1826	3305	tr|B9A018|B9A018_HUMAN	54.77	175.37	7937300	7817800	6198100	6112400	4589100	4251200	5319800	5253500	3802600	5146600	1	0.98	0.78	0.77	0.58	0.54	0.67	0.66	0.48	0.65	7937300	7817800	6198100	6112400	4589100	4251200	5319800	5253500	3802600	5146600	1	0.98	0.78	0.77	0.58	0.54	0.67	0.66	0.48	0.65	21	10	9	Carbamidomethylation; TMT10plex	62044
1826	3306	Q53GS9|SNUT2_HUMAN	54.77	175.37	7937300	7817800	6198100	6112400	4589100	4251200	5319800	5253500	3802600	5146600	1	0.98	0.78	0.77	0.58	0.54	0.67	0.66	0.48	0.65	7937300	7817800	6198100	6112400	4589100	4251200	5319800	5253500	3802600	5146600	1	0.98	0.78	0.77	0.58	0.54	0.67	0.66	0.48	0.65	19	10	9	Carbamidomethylation; TMT10plex	65381
2039	3706	O95810|CAVN2_HUMAN	119.14	175.35	7964700	7547700	10885000	7519700	8852800	8595400	3272400	3280700	3233100	3341700	1	0.95	1.37	0.94	1.11	1.08	0.41	0.41	0.41	0.42	7964700	7547700	10885000	7519700	8852800	8595400	3272400	3280700	3233100	3341700	1	0.95	1.37	0.94	1.11	1.08	0.41	0.41	0.41	0.42	23	8	8	TMT10plex	47173
1564	3240	P21266|GSTM3_HUMAN	136.24	175.35	10017000	12065000	10200000	7546200	6454800	5857900	22178000	20816000	10944000	10943000	1	1.2	1.02	0.75	0.64	0.58	2.21	2.08	1.09	1.09	10017000	12065000	10200000	7546200	6454800	5857900	22178000	20816000	10944000	10943000	1	1.2	1.02	0.75	0.64	0.58	2.21	2.08	1.09	1.09	41	12	11	Carbamidomethylation; TMT10plex	26560
1788	2733	P49916|DNLI3_HUMAN	55.29	175.27	6469800	6508600	4531300	3384500	2857900	3069900	5584400	5517700	3496300	3441200	1	1.01	0.7	0.52	0.44	0.47	0.86	0.85	0.54	0.53	6469800	6508600	4531300	3384500	2857900	3069900	5584400	5517700	3496300	3441200	1	1.01	0.7	0.52	0.44	0.47	0.86	0.85	0.54	0.53	14	12	12	Carbamidomethylation; TMT10plex	112907
2563	4843	Q9UH99|SUN2_HUMAN	77.46	174.9	3277300	3310000	2245900	1896900	1769600	1661600	1783200	1901300	1333900	1308900	1	1.01	0.69	0.58	0.54	0.51	0.54	0.58	0.41	0.4	3277300	3310000	2245900	1896900	1769600	1661600	1783200	1901300	1333900	1308900	1	1.01	0.69	0.58	0.54	0.51	0.54	0.58	0.41	0.4	15	7	7	Carbamidomethylation; TMT10plex	80311
2060	5752	Q15738|NSDHL_HUMAN	200	174.88	6735100	8060900	3970700	3159200	2724200	2577400	4569500	4092000	2377500	2509900	1	1.2	0.59	0.47	0.4	0.38	0.68	0.61	0.35	0.37	6735100	8060900	3970700	3159200	2724200	2577400	4569500	4092000	2377500	2509900	1	1.2	0.59	0.47	0.4	0.38	0.68	0.61	0.35	0.37	24	7	6	Carbamidomethylation; TMT10plex; Deamidation (NQ)	41900
2060	5841	tr|C9JDR0|C9JDR0_HUMAN	200	174.88	6735100	8060900	3970700	3159200	2724200	2577400	4569500	4092000	2377500	2509900	1	1.2	0.59	0.47	0.4	0.38	0.68	0.61	0.35	0.37	6735100	8060900	3970700	3159200	2724200	2577400	4569500	4092000	2377500	2509900	1	1.2	0.59	0.47	0.4	0.38	0.68	0.61	0.35	0.37	35	7	6	Carbamidomethylation; TMT10plex; Deamidation (NQ)	28146
1959	4658	O95864|FADS2_HUMAN	150.51	174.78	8022700	10462000	3746000	3448900	2543000	2897000	4066900	4075600	3177900	2812000	1	1.3	0.47	0.43	0.32	0.36	0.51	0.51	0.4	0.35	8022700	10462000	3746000	3448900	2543000	2897000	4066900	4075600	3177900	2812000	1	1.3	0.47	0.43	0.32	0.36	0.51	0.51	0.4	0.35	18	7	7	TMT10plex	52259
2011	3204	Q00653|NFKB2_HUMAN	48.05	174.77	4779600	4859900	3366600	2814700	2390300	2346400	3866800	3697300	3606800	3964400	1	1.02	0.7	0.59	0.5	0.49	0.81	0.77	0.75	0.83	4779600	4859900	3366600	2814700	2390300	2346400	3866800	3697300	3606800	3964400	1	1.02	0.7	0.59	0.5	0.49	0.81	0.77	0.75	0.83	11	10	9	Carbamidomethylation; TMT10plex	96749
2617	4728	Q6YP21|KAT3_HUMAN	53.78	174.75	3324600	3249700	2998200	1891900	1610600	1594100	2495200	2552600	2243800	2562200	1	0.98	0.9	0.57	0.48	0.48	0.75	0.77	0.67	0.77	3324600	3249700	2998200	1891900	1610600	1594100	2495200	2552600	2243800	2562200	1	0.98	0.9	0.57	0.48	0.48	0.75	0.77	0.67	0.77	15	7	6	Carbamidomethylation; TMT10plex	51400
2040	4420	Q8N8S7|ENAH_HUMAN	86.74	174.71	3705300	3538600	3093500	3466200	3049700	3372400	6267500	6454800	9361400	9506600	1	0.96	0.83	0.94	0.82	0.91	1.69	1.74	2.53	2.57	3705300	3538600	3093500	3466200	3049700	3372400	6267500	6454800	9361400	9506600	1	0.96	0.83	0.94	0.82	0.91	1.69	1.74	2.53	2.57	19	11	10	Carbamidomethylation; TMT10plex; Deamidation (NQ)	66510
2040	4434	tr|A0A0U1RRM6|A0A0U1RRM6_HUMAN	86.74	174.71	3705300	3538600	3093500	3466200	3049700	3372400	6267500	6454800	9361400	9506600	1	0.96	0.83	0.94	0.82	0.91	1.69	1.74	2.53	2.57	3705300	3538600	3093500	3466200	3049700	3372400	6267500	6454800	9361400	9506600	1	0.96	0.83	0.94	0.82	0.91	1.69	1.74	2.53	2.57	14	11	10	Carbamidomethylation; TMT10plex; Deamidation (NQ)	87400
2255	9146	P82909|RT36_HUMAN	85.62	174.55	4950100	4364300	8035100	7198100	9215900	10887000	4738800	5216600	6932200	6671400	1	0.88	1.62	1.45	1.86	2.2	0.96	1.05	1.4	1.35	4950100	4364300	8035100	7198100	9215900	10887000	4738800	5216600	6932200	6671400	1	0.88	1.62	1.45	1.86	2.2	0.96	1.05	1.4	1.35	54	5	5	TMT10plex	11466
2107	6122	P52566|GDIR2_HUMAN	200	174.45	7099400	6672200	10488000	20955000	10364000	12656000	2338300	2542600	2411700	3042200	1	0.94	1.48	2.95	1.46	1.78	0.33	0.36	0.34	0.43	7099400	6672200	10488000	20955000	10364000	12656000	2338300	2542600	2411700	3042200	1	0.94	1.48	2.95	1.46	1.78	0.33	0.36	0.34	0.43	44	8	8	TMT10plex	22988
2726	5027	Q92576|PHF3_HUMAN	67.95	174.41	1918100	1852200	1286600	1259300	1061900	1223600	1323600	1270700	830070	878590	1	0.97	0.67	0.66	0.55	0.64	0.69	0.66	0.43	0.46	1918100	1852200	1286600	1259300	1061900	1223600	1323600	1270700	830070	878590	1	0.97	0.67	0.66	0.55	0.64	0.69	0.66	0.43	0.46	4	7	7	Carbamidomethylation; TMT10plex	229479
2405	4256	tr|A0A1B0GTU4|A0A1B0GTU4_HUMAN	87.08	174.41	4198100	3970100	2317100	2272500	1715300	1548600	2105000	2127000	1869200	2110700	1	0.95	0.55	0.54	0.41	0.37	0.5	0.51	0.45	0.5	4198100	3970100	2317100	2272500	1715300	1548600	2105000	2127000	1869200	2110700	1	0.95	0.55	0.54	0.41	0.37	0.5	0.51	0.45	0.5	10	8	8	Carbamidomethylation; TMT10plex	115906
2405	4406	tr|F5GZ78|F5GZ78_HUMAN	87.08	174.41	4198100	3970100	2317100	2272500	1715300	1548600	2105000	2127000	1869200	2110700	1	0.95	0.55	0.54	0.41	0.37	0.5	0.51	0.45	0.5	4198100	3970100	2317100	2272500	1715300	1548600	2105000	2127000	1869200	2110700	1	0.95	0.55	0.54	0.41	0.37	0.5	0.51	0.45	0.5	18	8	8	Carbamidomethylation; TMT10plex	64233
2405	4407	P49023|PAXI_HUMAN	87.08	174.41	4198100	3970100	2317100	2272500	1715300	1548600	2105000	2127000	1869200	2110700	1	0.95	0.55	0.54	0.41	0.37	0.5	0.51	0.45	0.5	4198100	3970100	2317100	2272500	1715300	1548600	2105000	2127000	1869200	2110700	1	0.95	0.55	0.54	0.41	0.37	0.5	0.51	0.45	0.5	18	8	8	Carbamidomethylation; TMT10plex	64505
2083	4557	Q8IV08|PLD3_HUMAN	66.62	173.82	5260200	5006200	4786100	3136300	2490800	2262000	4393400	4362500	3368900	4185600	1	0.95	0.91	0.6	0.47	0.43	0.84	0.83	0.64	0.8	5260200	5006200	4786100	3136300	2490800	2262000	4393400	4362500	3368900	4185600	1	0.95	0.91	0.6	0.47	0.43	0.84	0.83	0.64	0.8	21	8	8	TMT10plex	54705
2052	3792	Q9Y3T9|NOC2L_HUMAN	200	173.76	12132000	14033000	5348500	4621900	3823900	4138800	8396400	8011000	4092800	4148800	1	1.16	0.44	0.38	0.32	0.34	0.69	0.66	0.34	0.34	12132000	14033000	5348500	4621900	3823900	4138800	8396400	8011000	4092800	4148800	1	1.16	0.44	0.38	0.32	0.34	0.69	0.66	0.34	0.34	13	10	10	TMT10plex	84919
2149	4260	P22413|ENPP1_HUMAN	200	173.6	12165000	12540000	6882400	4068200	3552600	3003600	3761300	3990300	3476700	3359100	1	1.03	0.57	0.33	0.29	0.25	0.31	0.33	0.29	0.28	12165000	12540000	6882400	4068200	3552600	3003600	3761300	3990300	3476700	3359100	1	1.03	0.57	0.33	0.29	0.25	0.31	0.33	0.29	0.28	9	8	8	Carbamidomethylation; TMT10plex	104924
1326	5239	Q14696|MESD_HUMAN	71.89	173.35	9561100	9332700	15006000	11074000	10291000	10735000	13020000	14329000	19180000	21189000	1	0.98	1.57	1.16	1.08	1.12	1.36	1.5	2.01	2.22	9561100	9332700	15006000	11074000	10291000	10735000	13020000	14329000	19180000	21189000	1	0.98	1.57	1.16	1.08	1.12	1.36	1.5	2.01	2.22	41	8	8	TMT10plex; Oxidation (M)	26077
2484	5243	Q9H8H0|NOL11_HUMAN	145.39	173.24	5418100	6024400	2776600	2636900	2171500	2202800	4036200	4160500	1824100	2005500	1	1.11	0.51	0.49	0.4	0.41	0.74	0.77	0.34	0.37	5418100	6024400	2776600	2636900	2171500	2202800	4036200	4160500	1824100	2005500	1	1.11	0.51	0.49	0.4	0.41	0.74	0.77	0.34	0.37	12	8	8	Carbamidomethylation; TMT10plex	81124
2006	5842	Q6P2E9|EDC4_HUMAN	81.5	173.19	5584900	5743400	3887900	3988100	2406600	2522200	4864200	5230100	3860800	3704600	1	1.03	0.7	0.71	0.43	0.45	0.87	0.94	0.69	0.66	5584900	5743400	3887900	3988100	2406600	2522200	4864200	5230100	3860800	3704600	1	1.03	0.7	0.71	0.43	0.45	0.87	0.94	0.69	0.66	5	7	7	Carbamidomethylation; TMT10plex	151661
1824	7393	tr|E9PL01|E9PL01_HUMAN	200	172.74	9783900	11340000	4156900	3607300	2905300	3551800	7413900	6595100	4779600	4156400	1	1.16	0.42	0.37	0.3	0.36	0.76	0.67	0.49	0.42	9783900	11340000	4156900	3607300	2905300	3551800	7413900	6595100	4779600	4156400	1	1.16	0.42	0.37	0.3	0.36	0.76	0.67	0.49	0.42	41	9	9	Carbamidomethylation; TMT10plex	17027
1824	7417	Q15005|SPCS2_HUMAN	200	172.74	9783900	11340000	4156900	3607300	2905300	3551800	7413900	6595100	4779600	4156400	1	1.16	0.42	0.37	0.3	0.36	0.76	0.67	0.49	0.42	9783900	11340000	4156900	3607300	2905300	3551800	7413900	6595100	4779600	4156400	1	1.16	0.42	0.37	0.3	0.36	0.76	0.67	0.49	0.42	28	9	9	Carbamidomethylation; TMT10plex	25003
1824	7418	tr|A0A087WUC6|A0A087WUC6_HUMAN	200	172.74	9783900	11340000	4156900	3607300	2905300	3551800	7413900	6595100	4779600	4156400	1	1.16	0.42	0.37	0.3	0.36	0.76	0.67	0.49	0.42	9783900	11340000	4156900	3607300	2905300	3551800	7413900	6595100	4779600	4156400	1	1.16	0.42	0.37	0.3	0.36	0.76	0.67	0.49	0.42	28	9	9	Carbamidomethylation; TMT10plex	25090
1824	7431	tr|E9PI68|E9PI68_HUMAN	200	172.74	9783900	11340000	4156900	3607300	2905300	3551800	7413900	6595100	4779600	4156400	1	1.16	0.42	0.37	0.3	0.36	0.76	0.67	0.49	0.42	9783900	11340000	4156900	3607300	2905300	3551800	7413900	6595100	4779600	4156400	1	1.16	0.42	0.37	0.3	0.36	0.76	0.67	0.49	0.42	25	9	9	Carbamidomethylation; TMT10plex	28503
670	7366	P83916|CBX1_HUMAN	92.46	172.71	10733000	9604100	18198000	20644000	17537000	23396000	9603400	10180000	14062000	13792000	1	0.89	1.7	1.92	1.63	2.18	0.89	0.95	1.31	1.29	10733000	9604100	18198000	20644000	17537000	23396000	9603400	10180000	14062000	13792000	1	0.89	1.7	1.92	1.63	2.18	0.89	0.95	1.31	1.29	30	7	6	TMT10plex	21418
1983	5224	Q92520|FAM3C_HUMAN	200	172.57	10753000	11928000	7562600	6233200	4936500	4088500	4083900	3980000	2595000	3973000	1	1.11	0.7	0.58	0.46	0.38	0.38	0.37	0.24	0.37	10753000	11928000	7562600	6233200	4936500	4088500	4083900	3980000	2595000	3973000	1	1.11	0.7	0.58	0.46	0.38	0.38	0.37	0.24	0.37	34	8	8	Carbamidomethylation; TMT10plex	24680
1726	3536	P07099|HYEP_HUMAN	83.44	172.48	10779000	11125000	6671200	4781100	5206100	4951100	10343000	9600200	4891000	7846100	1	1.03	0.62	0.44	0.48	0.46	0.96	0.89	0.45	0.73	10779000	11125000	6671200	4781100	5206100	4951100	10343000	9600200	4891000	7846100	1	1.03	0.62	0.44	0.48	0.46	0.96	0.89	0.45	0.73	28	12	12	TMT10plex	52949
1943	5807	Q99426|TBCB_HUMAN	80.96	172.39	7830200	7441500	8560400	6403200	4175400	3847700	5052400	5347900	5670900	4959300	1	0.95	1.09	0.82	0.53	0.49	0.65	0.68	0.72	0.63	7830200	7441500	8560400	6403200	4175400	3847700	5052400	5347900	5670900	4959300	1	0.95	1.09	0.82	0.53	0.49	0.65	0.68	0.72	0.63	27	6	6	Carbamidomethylation; TMT10plex	27326
1943	5814	tr|A0A494C0X0|A0A494C0X0_HUMAN	80.96	172.39	7830200	7441500	8560400	6403200	4175400	3847700	5052400	5347900	5670900	4959300	1	0.95	1.09	0.82	0.53	0.49	0.65	0.68	0.72	0.63	7830200	7441500	8560400	6403200	4175400	3847700	5052400	5347900	5670900	4959300	1	0.95	1.09	0.82	0.53	0.49	0.65	0.68	0.72	0.63	23	6	6	Carbamidomethylation; TMT10plex	31162
1795	5081	Q15758|AAAT_HUMAN	138.9	172.25	3855200	5175900	1798400	1618800	1857900	1531800	4499900	3977500	2040100	2286500	1	1.34	0.47	0.42	0.48	0.4	1.17	1.03	0.53	0.59	3855200	5175900	1798400	1618800	1857900	1531800	4499900	3977500	2040100	2286500	1	1.34	0.47	0.42	0.48	0.4	1.17	1.03	0.53	0.59	22	7	7	Carbamidomethylation; TMT10plex; Deamidation (NQ)	56598
1609	3263	Q13126|MTAP_HUMAN	103.46	172	6066300	6681000	5241000	3964600	4026600	3689200	13571000	13838000	10494000	10753000	1	1.1	0.86	0.65	0.66	0.61	2.24	2.28	1.73	1.77	6066300	6681000	5241000	3964600	4026600	3689200	13571000	13838000	10494000	10753000	1	1.1	0.86	0.65	0.66	0.61	2.24	2.28	1.73	1.77	45	10	10	Carbamidomethylation; TMT10plex	31236
1609	3265	tr|B4DUC8|B4DUC8_HUMAN	103.46	172	6066300	6681000	5241000	3964600	4026600	3689200	13571000	13838000	10494000	10753000	1	1.1	0.86	0.65	0.66	0.61	2.24	2.28	1.73	1.77	6066300	6681000	5241000	3964600	4026600	3689200	13571000	13838000	10494000	10753000	1	1.1	0.86	0.65	0.66	0.61	2.24	2.28	1.73	1.77	43	10	10	Carbamidomethylation; TMT10plex	33186
1461	6678	P05161|ISG15_HUMAN	200	171.64	9318000	9530800	8674600	6022400	12336000	6333500	22319000	19604000	23683000	28184000	1	1.02	0.93	0.65	1.32	0.68	2.4	2.1	2.54	3.02	9318000	9530800	8674600	6022400	12336000	6333500	22319000	19604000	23683000	28184000	1	1.02	0.93	0.65	1.32	0.68	2.4	2.1	2.54	3.02	52	7	7	TMT10plex	17888
1919	4373	tr|A0A3B3IRL5|A0A3B3IRL5_HUMAN	45.65	171.51	5085500	4659400	5309500	3585500	2813500	2526100	5118000	4998100	4278000	4549400	1	0.92	1.04	0.71	0.55	0.5	1.01	0.98	0.84	0.89	5085500	4659400	5309500	3585500	2813500	2526100	5118000	4998100	4278000	4549400	1	0.92	1.04	0.71	0.55	0.5	1.01	0.98	0.84	0.89	18	9	6	Carbamidomethylation; TMT10plex	54391
1919	4392	tr|C9J381|C9J381_HUMAN	45.65	171.51	5085500	4659400	5309500	3585500	2813500	2526100	5118000	4998100	4278000	4549400	1	0.92	1.04	0.71	0.55	0.5	1.01	0.98	0.84	0.89	5085500	4659400	5309500	3585500	2813500	2526100	5118000	4998100	4278000	4549400	1	0.92	1.04	0.71	0.55	0.5	1.01	0.98	0.84	0.89	18	9	6	Carbamidomethylation; TMT10plex	55278
1919	4393	P20839|IMDH1_HUMAN	45.65	171.51	5085500	4659400	5309500	3585500	2813500	2526100	5118000	4998100	4278000	4549400	1	0.92	1.04	0.71	0.55	0.5	1.01	0.98	0.84	0.89	5085500	4659400	5309500	3585500	2813500	2526100	5118000	4998100	4278000	4549400	1	0.92	1.04	0.71	0.55	0.5	1.01	0.98	0.84	0.89	18	9	6	Carbamidomethylation; TMT10plex	55406
1590	3321	P08754|GNAI3_HUMAN	48.37	171.33	2261400	2630600	1903100	1621700	977500	1076400	2151100	1998700	1493500	1248400	1	1.16	0.84	0.72	0.43	0.48	0.95	0.88	0.66	0.55	2261400	2630600	1903100	1621700	977500	1076400	2151100	1998700	1493500	1248400	1	1.16	0.84	0.72	0.43	0.48	0.95	0.88	0.66	0.55	14	10	4	Carbamidomethylation; TMT10plex	40532
1452	4967	P54709|AT1B3_HUMAN	134.13	171.2	20618000	23105000	10717000	8938700	8873200	7727200	11163000	11420000	7205200	6427100	1	1.12	0.52	0.43	0.43	0.37	0.54	0.55	0.35	0.31	20618000	23105000	10717000	8938700	8873200	7727200	11163000	11420000	7205200	6427100	1	1.12	0.52	0.43	0.43	0.37	0.54	0.55	0.35	0.31	32	9	9	Carbamidomethylation; TMT10plex	31513
1692	3650	Q9ULT8|HECD1_HUMAN	73.5	170.79	4412700	4668400	2650800	2308900	1750300	1764500	2972400	2916300	1986800	1875200	1	1.06	0.6	0.52	0.4	0.4	0.67	0.66	0.45	0.42	4412700	4668400	2650800	2308900	1750300	1764500	2972400	2916300	1986800	1875200	1	1.06	0.6	0.52	0.4	0.4	0.67	0.66	0.45	0.42	5	12	12	Carbamidomethylation; TMT10plex	289383
1692	3651	tr|A0A087X2H1|A0A087X2H1_HUMAN	73.5	170.79	4412700	4668400	2650800	2308900	1750300	1764500	2972400	2916300	1986800	1875200	1	1.06	0.6	0.52	0.4	0.4	0.67	0.66	0.45	0.42	4412700	4668400	2650800	2308900	1750300	1764500	2972400	2916300	1986800	1875200	1	1.06	0.6	0.52	0.4	0.4	0.67	0.66	0.45	0.42	5	12	12	Carbamidomethylation; TMT10plex	289631
2049	6190	tr|A0A7I2ST14|A0A7I2ST14_HUMAN	63.56	170.52	4628600	4291400	4061800	3109700	2288400	2183000	2594300	2681300	2452200	2485100	1	0.93	0.88	0.67	0.49	0.47	0.56	0.58	0.53	0.54	4628600	4291400	4061800	3109700	2288400	2183000	2594300	2681300	2452200	2485100	1	0.93	0.88	0.67	0.49	0.47	0.56	0.58	0.53	0.54	32	6	6	Carbamidomethylation; TMT10plex; Oxidation (M)	42071
2049	6227	Q92597|NDRG1_HUMAN	63.56	170.52	4628600	4291400	4061800	3109700	2288400	2183000	2594300	2681300	2452200	2485100	1	0.93	0.88	0.67	0.49	0.47	0.56	0.58	0.53	0.54	4628600	4291400	4061800	3109700	2288400	2183000	2594300	2681300	2452200	2485100	1	0.93	0.88	0.67	0.49	0.47	0.56	0.58	0.53	0.54	32	6	6	Carbamidomethylation; TMT10plex; Oxidation (M)	42835
2135	5049	O95470|SGPL1_HUMAN	200	170.07	13753000	14800000	6668500	5397200	4235100	3850900	7013100	6816000	4445400	5445800	1	1.08	0.48	0.39	0.31	0.28	0.51	0.5	0.32	0.4	13753000	14800000	6668500	5397200	4235100	3850900	7013100	6816000	4445400	5445800	1	1.08	0.48	0.39	0.31	0.28	0.51	0.5	0.32	0.4	14	8	8	TMT10plex	63524
2067	4493	O15270|SPTC2_HUMAN	76.6	170.03	4013000	4116300	3125900	2135400	2127200	1595500	2477700	2639200	2062700	2041900	1	1.03	0.78	0.53	0.53	0.4	0.62	0.66	0.51	0.51	4013000	4116300	3125900	2135400	2127200	1595500	2477700	2639200	2062700	2041900	1	1.03	0.78	0.53	0.53	0.4	0.62	0.66	0.51	0.51	20	10	10	Carbamidomethylation; TMT10plex	62924
2753	5793	Q9Y679|AUP1_HUMAN	200	169.97	3089600	4302100	1415200	1262900	1167500	1261100	2018500	1882000	1311000	1354000	1	1.39	0.46	0.41	0.38	0.41	0.65	0.61	0.42	0.44	3089600	4302100	1415200	1262900	1167500	1261100	2018500	1882000	1311000	1354000	1	1.39	0.46	0.41	0.38	0.41	0.65	0.61	0.42	0.44	17	6	6	TMT10plex	45787
2292	3268	tr|A0A7P0T9R0|A0A7P0T9R0_HUMAN	200	169.92	1863900	1841900	1667900	1265000	1217300	1152600	1693500	1662300	5183400	6938400	1	0.99	0.89	0.68	0.65	0.62	0.91	0.89	2.78	3.72	1863900	1841900	1667900	1265000	1217300	1152600	1693500	1662300	5183400	6938400	1	0.99	0.89	0.68	0.65	0.62	0.91	0.89	2.78	3.72	16	9	8	Carbamidomethylation; TMT10plex	70816
2292	3270	tr|A0A7P0T9I6|A0A7P0T9I6_HUMAN	200	169.92	1863900	1841900	1667900	1265000	1217300	1152600	1693500	1662300	5183400	6938400	1	0.99	0.89	0.68	0.65	0.62	0.91	0.89	2.78	3.72	1863900	1841900	1667900	1265000	1217300	1152600	1693500	1662300	5183400	6938400	1	0.99	0.89	0.68	0.65	0.62	0.91	0.89	2.78	3.72	16	9	8	Carbamidomethylation; TMT10plex	72713
2292	3271	P20591|MX1_HUMAN	200	169.92	1863900	1841900	1667900	1265000	1217300	1152600	1693500	1662300	5183400	6938400	1	0.99	0.89	0.68	0.65	0.62	0.91	0.89	2.78	3.72	1863900	1841900	1667900	1265000	1217300	1152600	1693500	1662300	5183400	6938400	1	0.99	0.89	0.68	0.65	0.62	0.91	0.89	2.78	3.72	15	9	8	Carbamidomethylation; TMT10plex	75520
1758	3647	P28288|ABCD3_HUMAN	62.24	169.91	12345000	13860000	6731300	5468400	5367200	5429500	8046000	8094400	5347500	5937100	1	1.12	0.55	0.44	0.43	0.44	0.65	0.66	0.43	0.48	12345000	13860000	6731300	5468400	5367200	5429500	8046000	8094400	5347500	5937100	1	1.12	0.55	0.44	0.43	0.44	0.65	0.66	0.43	0.48	18	12	12	TMT10plex; Deamidation (NQ)	75476
1758	3646	tr|A0A3B3ITW3|A0A3B3ITW3_HUMAN	62.24	169.91	12345000	13860000	6731300	5468400	5367200	5429500	8046000	8094400	5347500	5937100	1	1.12	0.55	0.44	0.43	0.44	0.65	0.66	0.43	0.48	12345000	13860000	6731300	5468400	5367200	5429500	8046000	8094400	5347500	5937100	1	1.12	0.55	0.44	0.43	0.44	0.65	0.66	0.43	0.48	18	12	12	TMT10plex; Deamidation (NQ)	75422
1465	5320	tr|B7WNR0|B7WNR0_HUMAN	200	169.78	16144000	17433000	9997500	14866000	17996000	18095000	16364000	12177000	90342000	47849000	1	1.08	0.62	0.92	1.11	1.12	1.01	0.75	5.6	2.96	16144000	17433000	9997500	14866000	17996000	18095000	16364000	12177000	90342000	47849000	1	1.08	0.62	0.92	1.11	1.12	1.01	0.75	5.6	2.96	15	8	8	Carbamidomethylation; TMT10plex	56212
1465	5376	tr|A0A0C4DGB6|A0A0C4DGB6_HUMAN	200	169.78	16144000	17433000	9997500	14866000	17996000	18095000	16364000	12177000	90342000	47849000	1	1.08	0.62	0.92	1.11	1.12	1.01	0.75	5.6	2.96	16144000	17433000	9997500	14866000	17996000	18095000	16364000	12177000	90342000	47849000	1	1.08	0.62	0.92	1.11	1.12	1.01	0.75	5.6	2.96	13	8	8	Carbamidomethylation; TMT10plex	69227
1465	5371	P02768|ALBU_HUMAN	200	169.78	16144000	17433000	9997500	14866000	17996000	18095000	16364000	12177000	90342000	47849000	1	1.08	0.62	0.92	1.11	1.12	1.01	0.75	5.6	2.96	16144000	17433000	9997500	14866000	17996000	18095000	16364000	12177000	90342000	47849000	1	1.08	0.62	0.92	1.11	1.12	1.01	0.75	5.6	2.96	12	8	8	Carbamidomethylation; TMT10plex	69367
1465	5437	tr|H0YA55|H0YA55_HUMAN	200	169.78	16144000	17433000	9997500	14866000	17996000	18095000	16364000	12177000	90342000	47849000	1	1.08	0.62	0.92	1.11	1.12	1.01	0.75	5.6	2.96	16144000	17433000	9997500	14866000	17996000	18095000	16364000	12177000	90342000	47849000	1	1.08	0.62	0.92	1.11	1.12	1.01	0.75	5.6	2.96	17	8	8	Carbamidomethylation; TMT10plex	51578
1465	5442	tr|D6RHD5|D6RHD5_HUMAN	200	169.78	16144000	17433000	9997500	14866000	17996000	18095000	16364000	12177000	90342000	47849000	1	1.08	0.62	0.92	1.11	1.12	1.01	0.75	5.6	2.96	16144000	17433000	9997500	14866000	17996000	18095000	16364000	12177000	90342000	47849000	1	1.08	0.62	0.92	1.11	1.12	1.01	0.75	5.6	2.96	17	8	8	Carbamidomethylation; TMT10plex	52059
1261	5266	Q9BVK6|TMED9_HUMAN	54.07	169.73	9639000	10464000	8515100	8317300	10325000	7473900	6465100	5875700	4639000	7244800	1	1.09	0.88	0.86	1.07	0.78	0.67	0.61	0.48	0.75	9639000	10464000	8515100	8317300	10325000	7473900	6465100	5875700	4639000	7244800	1	1.09	0.88	0.86	1.07	0.78	0.67	0.61	0.48	0.75	31	10	6	TMT10plex	27277
1720	3818	Q04446|GLGB_HUMAN	72.61	169.69	5888400	5570400	4489200	3263900	2435400	2531300	4548100	4369700	2969600	3263900	1	0.95	0.76	0.55	0.41	0.43	0.77	0.74	0.5	0.55	5888400	5570400	4489200	3263900	2435400	2531300	4548100	4369700	2969600	3263900	1	0.95	0.76	0.55	0.41	0.43	0.77	0.74	0.5	0.55	16	9	9	Carbamidomethylation; TMT10plex	80474
1979	7394	O95182|NDUA7_HUMAN	39.98	169.59	4860600	5026000	8702300	7390900	7846900	10065000	6899100	8565400	8174200	8704500	1	1.03	1.79	1.52	1.61	2.07	1.42	1.76	1.68	1.79	4860600	5026000	8702300	7390900	7846900	10065000	6899100	8565400	8174200	8704500	1	1.03	1.79	1.52	1.61	2.07	1.42	1.76	1.68	1.79	49	10	10	TMT10plex	12551
2110	8199	P01037|CYTN_HUMAN	93.82	169.39	3449100	3028600	5482300	1782200	2204200	1881100	1587300	1578100	1499800	1809700	1	0.88	1.59	0.52	0.64	0.55	0.46	0.46	0.43	0.52	3449100	3028600	5482300	1782200	2204200	1881100	1587300	1578100	1499800	1809700	1	0.88	1.59	0.52	0.64	0.55	0.46	0.46	0.43	0.52	30	7	4	Carbamidomethylation; TMT10plex	16388
2354	9566	O43181|NDUS4_HUMAN	119.27	169.07	4422900	4117800	6110500	5739700	10841000	11719000	4686100	4942100	8888900	8849000	1	0.93	1.38	1.3	2.45	2.65	1.06	1.12	2.01	2	4422900	4117800	6110500	5739700	10841000	11719000	4686100	4942100	8888900	8849000	1	0.93	1.38	1.3	2.45	2.65	1.06	1.12	2.01	2	34	6	6	TMT10plex	20108
2185	4670	Q06203|PUR1_HUMAN	72.12	169.03	4470100	4438000	3519300	2850000	2024400	2133700	4899100	4712100	3446800	3119500	1	0.99	0.79	0.64	0.45	0.48	1.1	1.05	0.77	0.7	4470100	4438000	3519300	2850000	2024400	2133700	4899100	4712100	3446800	3119500	1	0.99	0.79	0.64	0.45	0.48	1.1	1.05	0.77	0.7	17	8	8	TMT10plex	57399
2641	6499	O75947|ATP5H_HUMAN	57.94	168.97	3837800	4693200	5013100	4491700	4677900	4562300	8815200	6771800	6890800	6935800	1	1.22	1.31	1.17	1.22	1.19	2.3	1.76	1.8	1.81	3837800	4693200	5013100	4491700	4677900	4562300	8815200	6771800	6890800	6935800	1	1.22	1.31	1.17	1.22	1.19	2.3	1.76	1.8	1.81	45	7	7	Carbamidomethylation; TMT10plex	18491
2152	3153	O75146|HIP1R_HUMAN	83.81	168.9	5097700	5154500	3850700	2127600	2008400	1817300	2191500	1939500	1757900	2084500	1	1.01	0.76	0.42	0.39	0.36	0.43	0.38	0.34	0.41	5097700	5154500	3850700	2127600	2008400	1817300	2191500	1939500	1757900	2084500	1	1.01	0.76	0.42	0.39	0.36	0.43	0.38	0.34	0.41	10	11	10	TMT10plex	119388
1514	5178	P15153|RAC2_HUMAN	200	168.89	8878500	9973200	5328600	2679500	2103600	2134900	2014800	2060900	1720100	1800600	1	1.12	0.6	0.3	0.24	0.24	0.23	0.23	0.19	0.2	8878500	9973200	5328600	2679500	2103600	2134900	2014800	2060900	1720100	1800600	1	1.12	0.6	0.3	0.24	0.24	0.23	0.23	0.19	0.2	17	8	4	Carbamidomethylation; TMT10plex	21429
2578	5950	tr|B4DGL8|B4DGL8_HUMAN	82.87	168.79	3105400	3509700	1787300	1892000	1625900	1624100	2628400	2590800	1395000	1852800	1	1.13	0.58	0.61	0.52	0.52	0.85	0.83	0.45	0.6	3105400	3509700	1787300	1892000	1625900	1624100	2628400	2590800	1395000	1852800	1	1.13	0.58	0.61	0.52	0.52	0.85	0.83	0.45	0.6	9	7	7	TMT10plex	77121
2578	5960	tr|A0A590UJS8|A0A590UJS8_HUMAN	82.87	168.79	3105400	3509700	1787300	1892000	1625900	1624100	2628400	2590800	1395000	1852800	1	1.13	0.58	0.61	0.52	0.52	0.85	0.83	0.45	0.6	3105400	3509700	1787300	1892000	1625900	1624100	2628400	2590800	1395000	1852800	1	1.13	0.58	0.61	0.52	0.52	0.85	0.83	0.45	0.6	10	7	7	TMT10plex	76048
2578	5963	O75027|ABCB7_HUMAN	82.87	168.79	3105400	3509700	1787300	1892000	1625900	1624100	2628400	2590800	1395000	1852800	1	1.13	0.58	0.61	0.52	0.52	0.85	0.83	0.45	0.6	3105400	3509700	1787300	1892000	1625900	1624100	2628400	2590800	1395000	1852800	1	1.13	0.58	0.61	0.52	0.52	0.85	0.83	0.45	0.6	9	7	7	TMT10plex	82641
2578	5964	tr|A0A5F9ZA98|A0A5F9ZA98_HUMAN	82.87	168.79	3105400	3509700	1787300	1892000	1625900	1624100	2628400	2590800	1395000	1852800	1	1.13	0.58	0.61	0.52	0.52	0.85	0.83	0.45	0.6	3105400	3509700	1787300	1892000	1625900	1624100	2628400	2590800	1395000	1852800	1	1.13	0.58	0.61	0.52	0.52	0.85	0.83	0.45	0.6	9	7	7	TMT10plex	83271
2513	4790	Q9Y6I9|TX264_HUMAN	84.09	168.69	4730700	5165200	3086800	3191500	3083600	2698600	2296200	2141300	2003400	2203700	1	1.09	0.65	0.67	0.65	0.57	0.49	0.45	0.42	0.47	4730700	5165200	3086800	3191500	3083600	2698600	2296200	2141300	2003400	2203700	1	1.09	0.65	0.67	0.65	0.57	0.49	0.45	0.42	0.47	30	8	8	Carbamidomethylation; TMT10plex	34189
2164	2756	Q14244|MAP7_HUMAN	110.96	168.49	2106500	2168000	2238600	2089600	1973900	1707100	5803500	5986100	4231000	3864000	1	1.03	1.06	0.99	0.94	0.81	2.76	2.84	2.01	1.83	2106500	2168000	2238600	2089600	1973900	1707100	5803500	5986100	4231000	3864000	1	1.03	1.06	0.99	0.94	0.81	2.76	2.84	2.01	1.83	15	11	10	TMT10plex	84052
2033	3643	tr|Q5JPT2|Q5JPT2_HUMAN	84.97	168.46	9441500	8691500	9017400	8071100	6371800	8153400	4253100	4325600	4307100	3274500	1	0.92	0.96	0.85	0.67	0.86	0.45	0.46	0.46	0.35	9441500	8691500	9017400	8071100	6371800	8153400	4253100	4325600	4307100	3274500	1	0.92	0.96	0.85	0.67	0.86	0.45	0.46	0.46	0.35	17	9	9	TMT10plex	70443
2033	3668	Q96B97|SH3K1_HUMAN	84.97	168.46	9441500	8691500	9017400	8071100	6371800	8153400	4253100	4325600	4307100	3274500	1	0.92	0.96	0.85	0.67	0.86	0.45	0.46	0.46	0.35	9441500	8691500	9017400	8071100	6371800	8153400	4253100	4325600	4307100	3274500	1	0.92	0.96	0.85	0.67	0.86	0.45	0.46	0.46	0.35	17	9	9	TMT10plex	73126
1754	8262	P69905|HBA_HUMAN	200	168.45	5052700	5610000	5722400	21026000	24143000	50728000	13805000	13246000	45730000	32912000	1	1.11	1.13	4.16	4.78	10.04	2.73	2.62	9.05	6.51	5052700	5610000	5722400	21026000	24143000	50728000	13805000	13246000	45730000	32912000	1	1.11	1.13	4.16	4.78	10.04	2.73	2.62	9.05	6.51	40	7	7	TMT10plex	15258
2024	3063	Q7L576|CYFP1_HUMAN	82.92	168.22	3588100	4022500	1773400	1559600	1524400	1542500	2581900	2494900	1424700	1410000	1	1.12	0.49	0.43	0.42	0.43	0.72	0.7	0.4	0.39	3588100	4022500	1773400	1559600	1524400	1542500	2581900	2494900	1424700	1410000	1	1.12	0.49	0.43	0.42	0.43	0.72	0.7	0.4	0.39	9	10	10	TMT10plex	145182
2582	5270	O14828|SCAM3_HUMAN	109.7	168.13	5975800	8048600	2010000	2025600	1433100	1717100	4224900	4044600	2078600	1911100	1	1.35	0.34	0.34	0.24	0.29	0.71	0.68	0.35	0.32	5975800	8048600	2010000	2025600	1433100	1717100	4224900	4044600	2078600	1911100	1	1.35	0.34	0.34	0.24	0.29	0.71	0.68	0.35	0.32	25	7	7	TMT10plex	38287
1910	8049	P82970|HMGN5_HUMAN	200	167.96	4021200	3994000	4604800	10321000	6547800	9265900	10345000	12044000	14665000	9469300	1	0.99	1.15	2.57	1.63	2.3	2.57	3	3.65	2.35	4021200	3994000	4604800	10321000	6547800	9265900	10345000	12044000	14665000	9469300	1	0.99	1.15	2.57	1.63	2.3	2.57	3	3.65	2.35	27	7	7	TMT10plex	31525
1910	8975	tr|Q5JSL0|Q5JSL0_HUMAN	200	167.96	4021200	3994000	4604800	10321000	6547800	9265900	10345000	12044000	14665000	9469300	1	0.99	1.15	2.57	1.63	2.3	2.57	3	3.65	2.35	4021200	3994000	4604800	10321000	6547800	9265900	10345000	12044000	14665000	9469300	1	0.99	1.15	2.57	1.63	2.3	2.57	3	3.65	2.35	51	7	7	TMT10plex	16496
1828	3534	Q70E73|RAPH1_HUMAN	54.47	167.88	3826200	3978100	2529800	2596500	1944300	1938200	2505200	2457400	1854100	1707700	1	1.04	0.66	0.68	0.51	0.51	0.65	0.64	0.48	0.45	3826200	3978100	2529800	2596500	1944300	1938200	2505200	2457400	1854100	1707700	1	1.04	0.66	0.68	0.51	0.51	0.65	0.64	0.48	0.45	11	11	10	Carbamidomethylation; TMT10plex	135256
2288	4896	P35611|ADDA_HUMAN	83.52	167.82	4817700	4560900	3351900	2695500	2318500	1854700	4021400	3833100	2274200	2334100	1	0.95	0.7	0.56	0.48	0.38	0.83	0.8	0.47	0.48	4817700	4560900	3351900	2695500	2318500	1854700	4021400	3833100	2274200	2334100	1	0.95	0.7	0.56	0.48	0.38	0.83	0.8	0.47	0.48	18	8	8	TMT10plex	80955
2288	5060	tr|E7EV99|E7EV99_HUMAN	83.52	167.82	4817700	4560900	3351900	2695500	2318500	1854700	4021400	3833100	2274200	2334100	1	0.95	0.7	0.56	0.48	0.38	0.83	0.8	0.47	0.48	4817700	4560900	3351900	2695500	2318500	1854700	4021400	3833100	2274200	2334100	1	0.95	0.7	0.56	0.48	0.38	0.83	0.8	0.47	0.48	21	8	8	TMT10plex	70056
2288	5061	tr|E7ENY0|E7ENY0_HUMAN	83.52	167.82	4817700	4560900	3351900	2695500	2318500	1854700	4021400	3833100	2274200	2334100	1	0.95	0.7	0.56	0.48	0.38	0.83	0.8	0.47	0.48	4817700	4560900	3351900	2695500	2318500	1854700	4021400	3833100	2274200	2334100	1	0.95	0.7	0.56	0.48	0.38	0.83	0.8	0.47	0.48	20	8	8	TMT10plex	73404
1380	9565	tr|H7C2N1|H7C2N1_HUMAN	200	167.71	20724000	18524000	60410000	41270000	22100000	27954000	58540000	60069000	56688000	41367000	1	0.89	2.92	1.99	1.07	1.35	2.82	2.9	2.74	2	20724000	18524000	60410000	41270000	22100000	27954000	58540000	60069000	56688000	41367000	1	0.89	2.92	1.99	1.07	1.35	2.82	2.9	2.74	2	18	6	6	TMT10plex; Deamidation (NQ)	15866
1380	11195	tr|B8ZZW7|B8ZZW7_HUMAN	200	167.71	20724000	18524000	60410000	41270000	22100000	27954000	58540000	60069000	56688000	41367000	1	0.89	2.92	1.99	1.07	1.35	2.82	2.9	2.74	2	20724000	18524000	60410000	41270000	22100000	27954000	58540000	60069000	56688000	41367000	1	0.89	2.92	1.99	1.07	1.35	2.82	2.9	2.74	2	19	6	6	TMT10plex; Deamidation (NQ)	14719
1380	11442	tr|B8ZZQ6|B8ZZQ6_HUMAN	200	167.71	20724000	18524000	60410000	41270000	22100000	27954000	58540000	60069000	56688000	41367000	1	0.89	2.92	1.99	1.07	1.35	2.82	2.9	2.74	2	20724000	18524000	60410000	41270000	22100000	27954000	58540000	60069000	56688000	41367000	1	0.89	2.92	1.99	1.07	1.35	2.82	2.9	2.74	2	24	6	6	TMT10plex; Deamidation (NQ)	11759
1380	11900	P06454|PTMA_HUMAN	200	167.71	20724000	18524000	60410000	41270000	22100000	27954000	58540000	60069000	56688000	41367000	1	0.89	2.92	1.99	1.07	1.35	2.82	2.9	2.74	2	20724000	18524000	60410000	41270000	22100000	27954000	58540000	60069000	56688000	41367000	1	0.89	2.92	1.99	1.07	1.35	2.82	2.9	2.74	2	23	6	6	TMT10plex; Deamidation (NQ)	12203
1380	11901	tr|B8ZZA1|B8ZZA1_HUMAN	200	167.71	20724000	18524000	60410000	41270000	22100000	27954000	58540000	60069000	56688000	41367000	1	0.89	2.92	1.99	1.07	1.35	2.82	2.9	2.74	2	20724000	18524000	60410000	41270000	22100000	27954000	58540000	60069000	56688000	41367000	1	0.89	2.92	1.99	1.07	1.35	2.82	2.9	2.74	2	20	6	6	TMT10plex; Deamidation (NQ)	14252
1334	5087	P16949|STMN1_HUMAN	112.72	167.43	7551300	10716000	17813000	8196300	6378600	5517900	12006000	9068500	7479900	7048200	1	1.42	2.36	1.09	0.84	0.73	1.59	1.2	0.99	0.93	7551300	10716000	17813000	8196300	6378600	5517900	12006000	9068500	7479900	7048200	1	1.42	2.36	1.09	0.84	0.73	1.59	1.2	0.99	0.93	48	9	9	TMT10plex	17302
2402	7055	Q9H2U1|DHX36_HUMAN	145.07	167.37	841980	810250	461110	437700	328900	375390	1117400	965580	450570	472710	1	0.96	0.55	0.52	0.39	0.45	1.33	1.15	0.54	0.56	841980	810250	461110	437700	328900	375390	1117400	965580	450570	472710	1	0.96	0.55	0.52	0.39	0.45	1.33	1.15	0.54	0.56	8	5	4	Carbamidomethylation; TMT10plex	114760
2277	4826	Q68CZ2|TENS3_HUMAN	78.85	167.23	2372900	2311500	1742100	1422200	897520	907990	1695300	1762400	1378600	1367100	1	0.97	0.73	0.6	0.38	0.38	0.71	0.74	0.58	0.58	2372900	2311500	1742100	1422200	897520	907990	1695300	1762400	1378600	1367100	1	0.97	0.73	0.6	0.38	0.38	0.71	0.74	0.58	0.58	8	8	8	Carbamidomethylation; TMT10plex	155265
2141	4246	Q96T60|PNKP_HUMAN	54.35	167.03	5117800	4987000	4672400	3369200	2493800	2862800	4504400	4431700	3644300	3659300	1	0.97	0.91	0.66	0.49	0.56	0.88	0.87	0.71	0.72	5117800	4987000	4672400	3369200	2493800	2862800	4504400	4431700	3644300	3659300	1	0.97	0.91	0.66	0.49	0.56	0.88	0.87	0.71	0.72	22	10	10	Carbamidomethylation; TMT10plex; Deamidation (NQ)	57076
2297	5016	Q03169|TNAP2_HUMAN	70.21	166.79	1933100	2153200	1656600	1108500	1049800	809460	1990000	1795100	1092600	1100200	1	1.11	0.86	0.57	0.54	0.42	1.03	0.93	0.57	0.57	1933100	2153200	1656600	1108500	1049800	809460	1990000	1795100	1092600	1100200	1	1.11	0.86	0.57	0.54	0.42	1.03	0.93	0.57	0.57	14	8	8	Carbamidomethylation; TMT10plex	72661
2552	3985	tr|A0A2R8YFA9|A0A2R8YFA9_HUMAN	93.2	166.7	2811600	2898400	1813900	1061300	1244000	1215700	1082700	1306800	1149800	1338000	1	1.03	0.65	0.38	0.44	0.43	0.39	0.46	0.41	0.48	2811600	2898400	1813900	1061300	1244000	1215700	1082700	1306800	1149800	1338000	1	1.03	0.65	0.38	0.44	0.43	0.39	0.46	0.41	0.48	5	8	7	Carbamidomethylation; TMT10plex	219059
2552	4039	O94851|MICA2_HUMAN	93.2	166.7	2811600	2898400	1813900	1061300	1244000	1215700	1082700	1306800	1149800	1338000	1	1.03	0.65	0.38	0.44	0.43	0.39	0.46	0.41	0.48	2811600	2898400	1813900	1061300	1244000	1215700	1082700	1306800	1149800	1338000	1	1.03	0.65	0.38	0.44	0.43	0.39	0.46	0.41	0.48	9	8	7	Carbamidomethylation; TMT10plex	126689
2017	7277	P98179|RBM3_HUMAN	71.14	166.52	2062200	2147600	3198500	3874000	4446900	5347600	1921700	2261000	3040200	2957300	1	1.04	1.55	1.88	2.16	2.59	0.93	1.1	1.47	1.43	2062200	2147600	3198500	3874000	4446900	5347600	1921700	2261000	3040200	2957300	1	1.04	1.55	1.88	2.16	2.59	0.93	1.1	1.47	1.43	40	6	6	TMT10plex; Oxidation (M)	17170
2137	4130	Q9Y4K0|LOXL2_HUMAN	200	166.2	9104000	9138300	7464500	9770800	14357000	14862000	3713800	3397200	4442400	4764700	1	1	0.82	1.07	1.58	1.63	0.41	0.37	0.49	0.52	9104000	9138300	7464500	9770800	14357000	14862000	3713800	3397200	4442400	4764700	1	1	0.82	1.07	1.58	1.63	0.41	0.37	0.49	0.52	11	9	9	Carbamidomethylation; TMT10plex	86725
2571	5723	Q99661|KIF2C_HUMAN	46.72	166.16	3917100	3861200	3057300	2597700	1933500	2239200	2308500	2305700	2228800	2173100	1	0.99	0.78	0.66	0.49	0.57	0.59	0.59	0.57	0.55	3917100	3861200	3057300	2597700	1933500	2239200	2308500	2305700	2228800	2173100	1	0.99	0.78	0.66	0.49	0.57	0.59	0.59	0.57	0.55	8	6	5	TMT10plex	81313
1855	3388	tr|A0A7I2V3V0|A0A7I2V3V0_HUMAN	100.55	166.13	13651000	14651000	10036000	6365900	5496600	5249600	11888000	11809000	6676500	6915700	1	1.07	0.74	0.47	0.4	0.38	0.87	0.87	0.49	0.51	13651000	14651000	10036000	6365900	5496600	5249600	11888000	11809000	6676500	6915700	1	1.07	0.74	0.47	0.4	0.38	0.87	0.87	0.49	0.51	19	13	13	Carbamidomethylation; TMT10plex	91508
1855	3393	tr|A0A7I2V395|A0A7I2V395_HUMAN	100.55	166.13	13651000	14651000	10036000	6365900	5496600	5249600	11888000	11809000	6676500	6915700	1	1.07	0.74	0.47	0.4	0.38	0.87	0.87	0.49	0.51	13651000	14651000	10036000	6365900	5496600	5249600	11888000	11809000	6676500	6915700	1	1.07	0.74	0.47	0.4	0.38	0.87	0.87	0.49	0.51	22	13	13	Carbamidomethylation; TMT10plex	83039
1855	3397	tr|A0A7I2V4R3|A0A7I2V4R3_HUMAN	100.55	166.13	13651000	14651000	10036000	6365900	5496600	5249600	11888000	11809000	6676500	6915700	1	1.07	0.74	0.47	0.4	0.38	0.87	0.87	0.49	0.51	13651000	14651000	10036000	6365900	5496600	5249600	11888000	11809000	6676500	6915700	1	1.07	0.74	0.47	0.4	0.38	0.87	0.87	0.49	0.51	21	13	13	Carbamidomethylation; TMT10plex	84658
1855	3398	tr|A0A7I2V4C8|A0A7I2V4C8_HUMAN	100.55	166.13	13651000	14651000	10036000	6365900	5496600	5249600	11888000	11809000	6676500	6915700	1	1.07	0.74	0.47	0.4	0.38	0.87	0.87	0.49	0.51	13651000	14651000	10036000	6365900	5496600	5249600	11888000	11809000	6676500	6915700	1	1.07	0.74	0.47	0.4	0.38	0.87	0.87	0.49	0.51	21	13	13	Carbamidomethylation; TMT10plex	84844
1855	3406	tr|A0A7I2YQI1|A0A7I2YQI1_HUMAN	100.55	166.13	13651000	14651000	10036000	6365900	5496600	5249600	11888000	11809000	6676500	6915700	1	1.07	0.74	0.47	0.4	0.38	0.87	0.87	0.49	0.51	13651000	14651000	10036000	6365900	5496600	5249600	11888000	11809000	6676500	6915700	1	1.07	0.74	0.47	0.4	0.38	0.87	0.87	0.49	0.51	21	13	13	Carbamidomethylation; TMT10plex	86921
1855	3407	tr|A0A7I2YQR5|A0A7I2YQR5_HUMAN	100.55	166.13	13651000	14651000	10036000	6365900	5496600	5249600	11888000	11809000	6676500	6915700	1	1.07	0.74	0.47	0.4	0.38	0.87	0.87	0.49	0.51	13651000	14651000	10036000	6365900	5496600	5249600	11888000	11809000	6676500	6915700	1	1.07	0.74	0.47	0.4	0.38	0.87	0.87	0.49	0.51	20	13	13	Carbamidomethylation; TMT10plex	87008
1855	3408	tr|A0A7I2V444|A0A7I2V444_HUMAN	100.55	166.13	13651000	14651000	10036000	6365900	5496600	5249600	11888000	11809000	6676500	6915700	1	1.07	0.74	0.47	0.4	0.38	0.87	0.87	0.49	0.51	13651000	14651000	10036000	6365900	5496600	5249600	11888000	11809000	6676500	6915700	1	1.07	0.74	0.47	0.4	0.38	0.87	0.87	0.49	0.51	20	13	13	Carbamidomethylation; TMT10plex	87217
1855	3409	tr|A0A7I2V2G1|A0A7I2V2G1_HUMAN	100.55	166.13	13651000	14651000	10036000	6365900	5496600	5249600	11888000	11809000	6676500	6915700	1	1.07	0.74	0.47	0.4	0.38	0.87	0.87	0.49	0.51	13651000	14651000	10036000	6365900	5496600	5249600	11888000	11809000	6676500	6915700	1	1.07	0.74	0.47	0.4	0.38	0.87	0.87	0.49	0.51	20	13	13	Carbamidomethylation; TMT10plex	87588
1855	3411	P40763|STAT3_HUMAN	100.55	166.13	13651000	14651000	10036000	6365900	5496600	5249600	11888000	11809000	6676500	6915700	1	1.07	0.74	0.47	0.4	0.38	0.87	0.87	0.49	0.51	13651000	14651000	10036000	6365900	5496600	5249600	11888000	11809000	6676500	6915700	1	1.07	0.74	0.47	0.4	0.38	0.87	0.87	0.49	0.51	20	13	13	Carbamidomethylation; TMT10plex	88068
2047	5290	O95336|6PGL_HUMAN	85.77	165.95	4571900	4912600	5794200	3185100	1985600	2003100	4579000	4032600	2751900	3117800	1	1.07	1.27	0.7	0.43	0.44	1	0.88	0.6	0.68	4571900	4912600	5794200	3185100	1985600	2003100	4579000	4032600	2751900	3117800	1	1.07	1.27	0.7	0.43	0.44	1	0.88	0.6	0.68	32	7	7	Carbamidomethylation; TMT10plex	27547
2754	6045	Q6WKZ4|RFIP1_HUMAN	135.26	165.88	3930800	3515600	4483200	1825600	1800200	1431700	2494000	2751100	3797700	2997100	1	0.89	1.14	0.46	0.46	0.36	0.63	0.7	0.97	0.76	3930800	3515600	4483200	1825600	1800200	1431700	2494000	2751100	3797700	2997100	1	0.89	1.14	0.46	0.46	0.36	0.63	0.7	0.97	0.76	6	6	6	TMT10plex	137167
1663	6202	tr|J3QL56|J3QL56_HUMAN	83.79	165.7	5983100	6667800	7708700	12574000	17210000	16348000	7193000	7162000	7038200	8515300	1	1.11	1.29	2.1	2.88	2.73	1.2	1.2	1.18	1.42	5983100	6667800	7708700	12574000	17210000	16348000	7193000	7162000	7038200	8515300	1	1.11	1.29	2.1	2.88	2.73	1.2	1.2	1.18	1.42	33	9	9	TMT10plex	30179
1663	6205	O75880|SCO1_HUMAN	83.79	165.7	5983100	6667800	7708700	12574000	17210000	16348000	7193000	7162000	7038200	8515300	1	1.11	1.29	2.1	2.88	2.73	1.2	1.2	1.18	1.42	5983100	6667800	7708700	12574000	17210000	16348000	7193000	7162000	7038200	8515300	1	1.11	1.29	2.1	2.88	2.73	1.2	1.2	1.18	1.42	29	9	9	TMT10plex	33814
1709	5084	Q8NBX0|SCPDL_HUMAN	99.19	165.66	8860000	9664300	4667700	4060300	3322300	3641000	5526400	5499600	3830000	3899400	1	1.09	0.53	0.46	0.37	0.41	0.62	0.62	0.43	0.44	8860000	9664300	4667700	4060300	3322300	3641000	5526400	5499600	3830000	3899400	1	1.09	0.53	0.46	0.37	0.41	0.62	0.62	0.43	0.44	21	7	7	Carbamidomethylation; TMT10plex	47151
2016	4539	Q99549|MPP8_HUMAN	57.47	165.62	5100300	4695100	3937300	3653500	3379500	3931900	3738000	4162600	2614600	2302600	1	0.92	0.77	0.72	0.66	0.77	0.73	0.82	0.51	0.45	5100300	4695100	3937300	3653500	3379500	3931900	3738000	4162600	2614600	2302600	1	0.92	0.77	0.72	0.66	0.77	0.73	0.82	0.51	0.45	13	8	8	Carbamidomethylation; TMT10plex	97182
1877	4643	Q9BYD6|RM01_HUMAN	94.15	165.54	6418500	5972600	10260000	10956000	15992000	16070000	7113400	7967100	10995000	10746000	1	0.93	1.6	1.71	2.49	2.5	1.11	1.24	1.71	1.67	6418500	5972600	10260000	10956000	15992000	16070000	7113400	7967100	10995000	10746000	1	0.93	1.6	1.71	2.49	2.5	1.11	1.24	1.71	1.67	36	10	10	TMT10plex	36909
[truncated: 1,068 more rows]
[truncated: 1 more columns]

## Sheet: Up in MB231 WT
Reads
[truncated: 1,563 more rows]

[truncated: 6 more sheets: Up in Hela WT, ER_HPA, GOLGI_HPA, PM_HPA, ML_Edges, README]
