# Supplementary material for: A circuit for secretion‐coupled cellular autonomy in multicellular eukaryotic cells
Source: Mol Syst Biol. 2023 Mar 1;19(4):e11127. doi: 10.15252/msb.202211127 (PMC10090951; doi:10.15252/msb.202211127)
Supplement: Supplementary file 8 — Source Data for Figure 2 [file MSB-19-e11127-s001.zip]

Archive with 2 entries (2 files):
- Figure 2/2B/Immunoblot.pptx
- Figure 2/2C/Source Data.xlsx
