# Supplementary material for: A circuit for secretion‐coupled cellular autonomy in multicellular eukaryotic cells
Source: Mol Syst Biol. 2023 Mar 1;19(4):e11127. doi: 10.15252/msb.202211127 (PMC10090951; doi:10.15252/msb.202211127)
Supplement: Supplementary file 8 — Source Data for Figure 2 [file MSB-19-e11127-s001.zip › Figure 2/2C/Source Data.xlsx]

## Sheet: sheet1
				EGF stimulation
	Time (minutes)			Arf1
	0	100	100	100	100	100
	1	185.05			120.922	190.556
	2.5	288.92		161.075	200.71
	5	317.96			237.037	288.427
	15	182.1		189.059		222.099
	30	109.5		144.798	184.71
							,
