# Supplementary material for: A circuit for secretion‐coupled cellular autonomy in multicellular eukaryotic cells
Source: Mol Syst Biol. 2023 Mar 1;19(4):e11127. doi: 10.15252/msb.202211127 (PMC10090951; doi:10.15252/msb.202211127)
Supplement: Supplementary file 9 — Source Data for Figure 3 [file MSB-19-e11127-s008.zip]

Archive with 16 entries (12 files):
- Figure 3/
- __MACOSX/._Figure 3
- Figure 3/3E/
- __MACOSX/Figure 3/._3E
- Figure 3/3C/
- __MACOSX/Figure 3/._3C
- Figure 3/.DS_Store
- __MACOSX/Figure 3/._.DS_Store
- Figure 3/3I/
- __MACOSX/Figure 3/._3I
- Figure 3/3E/Source Data.xlsx
- __MACOSX/Figure 3/3E/._Source Data.xlsx
- Figure 3/3C/Immunoblot.pptx
- __MACOSX/Figure 3/3C/._Immunoblot.pptx
- Figure 3/3I/Immunoblot.pptx
- __MACOSX/Figure 3/3I/._Immunoblot.pptx
