# Supplementary material for: A circuit for secretion‐coupled cellular autonomy in multicellular eukaryotic cells
Source: Mol Syst Biol. 2023 Mar 1;19(4):e11127. doi: 10.15252/msb.202211127 (PMC10090951; doi:10.15252/msb.202211127)
Supplement: Supplementary file 9 — Source Data for Figure 3 [file MSB-19-e11127-s008.zip › Figure 3/3E/Source Data.xlsx]

## Sheet: sheet1
ShControl
dFRET/CFP		t1	t3	t5	t7.5	t15	t25	t30
	Golgi	0.0122	0.065	0.138	0.211	0.329	0.299	0.199
		0.022	0.13	0.323	0.198	0.213	0.218	0.188
		0.017	0.043	0.091	0.194	0.128	0.255	0.326
		0.0118	0.151	0.21	0.21	0.292	0.295	0.379
		0.012	0.113	0.324	0.121	0.133	0.317	0.377
		0.0051	0.076	0.227	0.125	0.222	0.236	0.296
		0.0021	0.0579	0.291	0.103	0.335	0.391	0.299
		0.0013	0.0671	0.135	0.223	0.315	0.249	0.267
	mean	0.0104375	0.087875	0.217375	0.173125	0.245875	0.2825	0.291375
	std dev	0.00722751	0.0385425	0.0903563	0.0482358	0.0845533	0.0555389	0.0718151
shGIV
dFRET/CFP		t1	t3	t5	t7.5	t15	t25	t30
	Golgi	0.0101	0.0211	0.0371		0.0026		0.0017
		0.0134	0.0084	0.0192		0.0099		0.0229
		0.0137	0.0177	0.0073		0.0131		0.0113
		0.0027	0.012	0.0312		0.0302		0.0294
		0.0032	0.0213	0.0097		0.0031		0.0177
		0.0015	0.0102	0.0302		0.0282		0.0202
		0.0121	0.0312	0.0312		0.0329		0.0142
		0.0113	0.0133	0.0239		0.0139		0.0269
	mean	0.0085	0.0169	0.023725	#DIV/0!	0.0167375	#DIV/0!	0.0180375
	std dev	0.00514282	0.00752368	0.0108203	#DIV/0!	0.0121169	#DIV/0!	0.00896914
