# Supplementary material for: A circuit for secretion‐coupled cellular autonomy in multicellular eukaryotic cells
Source: Mol Syst Biol. 2023 Mar 1;19(4):e11127. doi: 10.15252/msb.202211127 (PMC10090951; doi:10.15252/msb.202211127)
Supplement: Supplementary file 10 — Source Data for Figure 6 [file MSB-19-e11127-s007.zip]

Archive with 45 entries (28 files):
- Figure 6/
- Figure 6/.DS_Store
- __MACOSX/
- __MACOSX/Figure 6/
- __MACOSX/Figure 6/._.DS_Store
- Figure 6/6B/
- Figure 6/6B/Immunoblot.pptx
- __MACOSX/Figure 6/6B/
- __MACOSX/Figure 6/6B/._Immunoblot.pptx
- Figure 6/6B/Immunoblot2.pptx
- __MACOSX/Figure 6/6B/._Immunoblot2.pptx
- __MACOSX/Figure 6/._6B
- Figure 6/6C/
- Figure 6/6C/Source Data.xlsx
- __MACOSX/Figure 6/6C/
- __MACOSX/Figure 6/6C/._Source Data.xlsx
- __MACOSX/Figure 6/._6C
- Figure 6/6D/
- Figure 6/6D/Source Data.xlsx
- __MACOSX/Figure 6/6D/
- __MACOSX/Figure 6/6D/._Source Data.xlsx
- __MACOSX/Figure 6/._6D
- Figure 6/6E/
- Figure 6/6E/Source Data.xlsx
- __MACOSX/Figure 6/6E/
- __MACOSX/Figure 6/6E/._Source Data.xlsx
- __MACOSX/Figure 6/._6E
- Figure 6/6G-H/
- Figure 6/6G-H/Source Data.xlsx
- __MACOSX/Figure 6/6G-H/
- __MACOSX/Figure 6/6G-H/._Source Data.xlsx
- __MACOSX/Figure 6/._6G-H
- Figure 6/6I-J/
- Figure 6/6I-J/Source Data.xlsx
- __MACOSX/Figure 6/6I-J/
- __MACOSX/Figure 6/6I-J/._Source Data.xlsx
- __MACOSX/Figure 6/._6I-J
- Figure 6/6K/
- Figure 6/6K/.DS_Store
- __MACOSX/Figure 6/6K/
- __MACOSX/Figure 6/6K/._.DS_Store
- Figure 6/6K/Immunoblot.pptx
- __MACOSX/Figure 6/6K/._Immunoblot.pptx
- __MACOSX/Figure 6/._6K
- __MACOSX/._Figure 6
