# Supplementary material for: A circuit for secretion‐coupled cellular autonomy in multicellular eukaryotic cells
Source: Mol Syst Biol. 2023 Mar 1;19(4):e11127. doi: 10.15252/msb.202211127 (PMC10090951; doi:10.15252/msb.202211127)
Supplement: Supplementary file 10 — Source Data for Figure 6 [file MSB-19-e11127-s007.zip › Figure 6/6C/Source Data.xlsx]

## Sheet: sheet1
	WT		set 1	set 2	set 3	avge	EGF (nM)
1	Red		75.887	87.197	88.034	83.706	100
6	Red		76.494	91.587	89.268	85.783	50
11	Red		64.29	69.162	78.117	70.523	25
16	Red		48.919	39.875	37.283	42.0257	10
21	Red		20.66	19.177	19.924	19.9203	1
26	Red		11.267	13.992	12.169	12.476	0.1
31	Red		0.718	0.548	0.393	0.553	0
	KO		set 1	set 2	set 3	avge	EGF (nM)
1	Red		25.339	23.599	19.183	22.707	100
6	Red		28.928	18.281	21.986	23.065	50
11	Red		17.378	12.812	19.118	16.436	25
16	Red		14.107	10.722	18.281	14.37	10
21	Red		13.286	11.442	12.756	12.4947	1
26	Red		0.162	0.481	0.519	0.387333	0.1
31	Red		0.21	0.331	0.044	0.195	0
