# Supplementary material for: A circuit for secretion‐coupled cellular autonomy in multicellular eukaryotic cells
Source: Mol Syst Biol. 2023 Mar 1;19(4):e11127. doi: 10.15252/msb.202211127 (PMC10090951; doi:10.15252/msb.202211127)
Supplement: Supplementary file 10 — Source Data for Figure 6 [file MSB-19-e11127-s007.zip › Figure 6/6D/Source Data.xlsx]

## Sheet: sheet1
				HeLa	24 hr
			SURVIVAL CURVE
		Parental			GIV KO
Serum concentration (%)	well 1	well 2	well 3	well 1	well 2	well 3
0	0.463	0.5565	0.5488	0.0478	0.0427	0.0484
0.25	0.567	0.5222	0.5097	0.2189	0.2495	0.2664
2	0.7297	0.703	0.7909	0.318	0.3976	0.4122
5	0.6649	0.7471	0.6939	0.6294	0.7196	0.562
10	0.7349	0.9274	0.9248	0.9088	1.0687	1.1009
