# Supplementary material for: A circuit for secretion‐coupled cellular autonomy in multicellular eukaryotic cells
Source: Mol Syst Biol. 2023 Mar 1;19(4):e11127. doi: 10.15252/msb.202211127 (PMC10090951; doi:10.15252/msb.202211127)
Supplement: Supplementary file 10 — Source Data for Figure 6 [file MSB-19-e11127-s007.zip › Figure 6/6E/Source Data.xlsx]

## Sheet: sheet1
HeLa
	Early apoptotic cells %				Late apoptotic cells %				Total apoptotic cells %				Necrotic cells %
	trial 1	trial 2	trial 3		trial 1	trial 2	trial 3		trial 1	trial 2	trial 3		trial 1	trial 2	trial 3
Parental (FBS 0%)	7.91	6.11	5.92		20.94	22.15	21.73		28.85	28.26	27.65		8.21	15.22	12.96
GIV KO (FBS 0%)	8.54	10.15	15.22		29.16	32.67	30.08		37.7	42.82	45.3		31.76	25.82	30.14
Parental (FBS 0.2%)	8.78	8.11	9.15		14.22	8.35	11.36		23	16.46	20.51		9.33	25.11	8.37
GIV KO (FBS 0.2%)	7.13	10.25	14.35		16.35	18.97	20.82		23.48	29.22	35.17		23.67	22.46	15.96
Parental (FBS 2%)	11.6	2.15	3.25		1.25	2.3	4.61		12.85	4.45	7.86		8.28	11.05	10.97
GIV KO (FBS 2%)	4.05	10.13	12.25		12.55	13.36	14.82		16.6	23.49	27.07		21.1	18.2	20.73
Parental (FBS 5%)	5.14	6.22	4.97		0.32	0.11	0.4		5.46	6.33	5.37		3.43	4.15	3.02
GIV KO (FBS 5%)	4.63	5.02	6.91		0.21	0.69	0.84		4.84	5.71	7.75		2.38	5.82	4.61
Parental (FBS 10%)	4.22	5.13	4.06		0.4	0.25	1.02		4.62	5.38	5.08		5.2	4.37	5.59
GIV KO (FBS 10%)	6.47	4.93	4.12		0.66	0.91	0.37		7.13	5.84	4.49		6.92	4.09	5.2
