# Supplementary material for: A circuit for secretion‐coupled cellular autonomy in multicellular eukaryotic cells
Source: Mol Syst Biol. 2023 Mar 1;19(4):e11127. doi: 10.15252/msb.202211127 (PMC10090951; doi:10.15252/msb.202211127)
Supplement: Supplementary file 10 — Source Data for Figure 6 [file MSB-19-e11127-s007.zip › Figure 6/6G-H/Source Data.xlsx]

## Sheet: sheet1
		BFA	Parental (10% serum)			GIV KO (10% serum)																	BFA	Parental (0.25% serum)			GIV KO (0.25% serum)
		0	0.75	0.872	0.85	0.995	0.996	0.859															0	0.645	0.621	0.521	0.321	0.295	0.314
		0.01	0.752	0.851	0.759	0.712	0.65	0.895															0.01	0.345	0.251	0.334	0.301	0.285	0.245
		0.05	0.561	0.615	0.648	0.521	0.412	0.692															0.05	0.215	0.263	0.248	0.201	0.251	0.22
		0.1	0.321	0.425	0.365	0.441	0.51	0.356															0.1	0.154	0.182	0.174	0.195	0.215	0.168
		0.5	0.12	0.135	0.142	0.132	0.312	0.186															0.5	0.124	0.115	0.09	0.134	0.08	0.13
		1	0.1	0.09	0.08	0.12	0.15	0.09															1	0.095	0.075	0.035	0.045	0.089	0.065
		10	0.05	0.04	0.06	0.05	0.12	0.055															10	0.05	0.035	0.06	0.05	0.05	0.06
		100	0.04	0.02	0.03	0.04	0.12	0.06															100	0.03	0.02	0.05	0.02	0.035	0.02
		BFA	Parental (5% serum)			GIV KO (5% serum)
		0	0.821	0.865	0.795	0.758	0.824	0.862															BFA	Parental (0% serum)			GIV KO (0% serum)
		0.01	0.742	0.812	0.765	0.71	0.82	0.75															0	0.651	0.521	0.498	0.153	0.124	0.185
		0.05	0.621	0.591	0.523	0.524	0.426	0.589															0.01	0.325	0.364	0.425	0.126	0.135	0.142
		0.1	0.322	0.291	0.351	0.325	0.281	0.346															0.05	0.106	0.147	0.11	0.102	0.095	0.093
		0.5	0.112	0.152	0.132	0.102	0.152	0.162															0.1	0.112	0.093	0.091	0.085	0.097	0.094
		1	0.052	0.086	0.045	0.032	0.06	0.09															0.5	0.076	0.072	0.081	0.074	0.081	0.086
		10	0.025	0.065	0.03	0.02	0.025	0.04															1	0.05	0.062	0.067	0.04	0.069	0.071
		100	0.036	0.056	0.01	0.02	0.02	0.06															10	0.061	0.05	0.058	0.061	0.058	0.036
																							100	0.026	0.03	0.051	0.059	0.024	0.036
		BFA	Parental (2% serum)			GIV KO (2% serum)
		0	0.821	0.751	0.891	0.425	0.451	0.369
		0.01	0.741	0.789	0.851	0.415	0.369	0.379
		0.05	0.512	0.451	0.421	0.221	0.29	0.311
		0.1	0.251	0.312	0.278	0.1711	0.281	0.221
		0.5	0.124	0.154	0.215	0.144	0.154	0.185
		1	0.11	0.09	0.12	0.07	0.09	0.07
		10	0.07	0.05	0.04	0.06	0.03	0.08
		100	0.04	0.05	0.02	0.03	0.02	0.04
