# Supplementary material for: A circuit for secretion‐coupled cellular autonomy in multicellular eukaryotic cells
Source: Mol Syst Biol. 2023 Mar 1;19(4):e11127. doi: 10.15252/msb.202211127 (PMC10090951; doi:10.15252/msb.202211127)
Supplement: Supplementary file 10 — Source Data for Figure 6 [file MSB-19-e11127-s007.zip › Figure 6/6I-J/Source Data.xlsx]

## Sheet: sheet1
			BFA	Parental (10% serum)			GIV KO (10% serum)
			0	1.21	0.942	0.8932	0.985	0.914	0.881
			0.01	0.79	0.815	0.771	0.723	0.654	0.824																		BFA	Parental (0.25% serum)			GIV KO (0.25% serum)
			0.05	0.514	0.622	0.584	0.421	0.51	0.402																		0	0.631	0.546	0.55	0.236	0.254	0.412
			0.1	0.442	0.561	0.419	0.32	0.424	0.372																		0.01	0.322	0.248	0.216	0.204	0.231	0.22
			0.5	0.369	0.409	0.321	0.3	0.351	0.325																		0.05	0.214	0.182	0.145	0.2	0.183	0.172
			1	0.352	0.453	0.316	0.258	0.17	0.366																		0.1	0.148	0.12	0.173	0.164	0.108	0.147
			10	0.162	0.17	0.167	0.194	0.099	0.095																		0.5	0.101	0.113	0.01	0.105	0.154	0.139
			100	0.075	0.093	0.091	0.091	0.095	0.189																		1	0.1	0.1	0.129	0.104	0.09	0.11
																											10	0.08	0.092	0.073	0.092	0.094	0.091
																											100	0.05	0.05	0.062	0.07	0.071	0.054
			BFA	Parental (5% serum)			GIV KO (5% serum)
			0	0.745	0.692	0.661	0.814	0.634	0.718
			0.01	0.44	0.469	0.428	0.461	0.502	0.499																		BFA	Parental (0% serum)			GIV KO (0% serum)
			0.05	0.357	0.316	0.3	0.412	0.317	0.325																		0	0.442	0.489	0.493	0.124	0.15	0.164
			0.1	0.295	0.341	0.289	0.245	0.238	0.301																		0.01	0.211	0.151	0.139	0.133	0.128	0.105
			0.5	0.22	0.213	0.192	0.105	0.179	0.134																		0.05	0.147	0.11	0.123	0.102	0.14	0.131
			1	0.11	0.107	0.095	0.096	0.093	0.152																		0.1	0.1	0.114	0.112	0.119	0.132	0.107
			10	0.08	0.092	0.074	0.09	0.09	0.077																		0.5	0.09	0.106	0.118	0.095	0.102	0.101
			100	0.07	0.071	0.092	0.08	0.092	0.079																		1	0.116	0.112	0.086	0.099	0.091	0.12
																											10	0.092	0.084	0.064	0.05	0.092	0.104
																											100	0.08	0.082	0.081	0.094	0.05	0.063
			BFA	Parental (2% serum)			GIV KO (2% serum)
			0	0.714	0.759	0.702	0.511	0.496	0.573
			0.01	0.637	0.541	0.622	0.479	0.53	0.465
			0.05	0.318	0.394	0.42	0.427	0.369	0.371
			0.1	0.285	0.346	0.276	0.33	0.249	0.238
			0.5	0.228	0.27	0.21	0.243	0.193	0.274
			1	0.125	0.197	0.108	0.143	0.134	0.138
			10	0.097	0.056	0.09	0.11	0.108	0.136
			100	0.05	0.05	0.087	0.095	0.1	0.0117
